# Supplementary material for: Augmented Reality in Medicine: Systematic and Bibliographic Review
Source: JMIR Mhealth Uhealth. 2019 Apr 26;7(4):e10967. doi: 10.2196/10967 (PMC6658230; doi:10.2196/10967)
Supplement: Multimedia Appendix 1 [file mhealth_v7i4e10967_app1.xlsx]

## Sheet: Sheet2
PubMed ID/DOI	Title	Year of publication	Geolocation	Scope/Application area (Lvl1)	Scope/Application area (Lvl2)	Clinical Trial (flag)	Interactive or Haptic	AR Type (Taxonomy)	Collaboration	Display (Schmalstieg) (Head/Body/World)	Display Tracking (Schmalstieg) 2	Tracking (optical Schmalstieg) marker/natural	Movement Tracking Mobile (Y/N)	Movement Tracking Stationary (Y/N)	Wireless	TRL
28291491	An Augmented Reality-Based Approach for Surgical Telementoring in Austere Environments.	2017	USA	Treatment	OR	No	Interactive	Perceptual Association	No	Body	tablet	marker	y	n	No	5
28258117	Augmented reality in bone tumour resection: An experimental study.	2017	South Korea	Treatment	OR	No	Interactive	Perceptual Association	No	Body	tablet	marker	y	n	No	6
27930431	First-Person Point-of-View-Augmented Reality for Central Line Insertion Training: A Usability and Feasibility Study.	2017	USA	Training	Simulation	No	Interactive	Perceptual Association	No	Head	ost	marker	y	n	No	5
27916234	Phantom motor execution facilitated by machine learning and augmented reality as treatment for phantom limb pain: a single group, clinical trial in patients with chronic intractable phantom limb pain.	2016	Sweden	Treatment	Rehab	NCT02281539	Haptic	Substitution	No	World	display	marker	y	n	No	4
27774517	Augmented Reality Imaging System: 3D Viewing of a Breast Cancer.	2016	USA	Treatment	OR	No	Interactive	Perception/Understanding	Yes	World	display	marker	y	n	Yes	7
27671899	Proctors exploit three-dimensional ghost tools during clinical-like training scenarios: a preliminary study.	2016	USA	Training	OR	No	Haptic	Substitution	No	World	projection	none	none	none	Yes	6
27565425	Walking adaptability therapy after stroke: study protocol for a randomized controlled trial.	2016	Netherlands	Treatment	Rehab	No	Interactive	Perceptual Association	No	Head	ost	marker	y	n	No	6
27564567	A study of an assisting robot for mandible plastic surgery based on augmented reality.	2017	China	Treatment	OR	No	Haptic	Substitution	No	World	display	none	n	y	Yes	7
27563261	D3D augmented reality imaging system: proof of concept in mammography.	2016	USA	Treatment	OR	No	Interactive	Perception/Understanding	No	Body	tablet	marker	y	n	Yes	7
27230927	Toward (Hybrid) Navigation of a Fluorescence Camera in an Open Surgery Setting.	2016	Netherlands	Treatment	OR	No	Interactive	Perceptual Association	No	World	display	natural	y	n	YES	9
27154749	An augmented realityï¿½system in lymphatico-venous anastomosis surgery.	2016	Japan	Treatment	OR	No	Interactive	Perceptual Association	No	World	display	marker	y	n	No	7
27091754	Digital Environment for Movement Control in Surgical Skill Training.	2016	Spain	Training	Simulation	No	Interactive	Behavorial Association	No	World	display	marker	y	n	Yes	6
27038964	Virtually transparent surgical instruments in endoscopic surgery with augmentation of obscured regions.	2016	Japan	Treatment	OR	No	Interactive	Behavorial Association	No	Body	smartphone	marker	y	n	Mixture	7
26950521	Learning anatomy via mobile augmented reality: Effects on achievement and cognitive load.	2016	Turkey	Training	mobileAR	No	Interactive	Documented	No	Head	ost	marker	n	y	Mixture	9
26938173	Augmented Reality System for Ultrasound Guidance of Transcatheter Aortic Valve Implantation.	2016	UK	Treatment	OR	No	Haptic	Substitution	No	Body	smartphone	natural	y	n	Yes	6
26914485	Effects of a new device to guide venous puncture in elderly critically ill patients: results of a pilot randomized study.	2016	Italy	Treatment	Therapy	No	Interactive	Perceptual Association	No	Head	ost	natural	y	n	No	9
26804823	Medical telementoring using an augmented reality transparent display.	2016	USA	Training	Simulation	No	Interactive	Perceptual Association	No	Body	smartphone	natural	y	n	No	9
26737436	Visualizing the brain on a mixed reality smartphone application.	2015	Lisboa	Treatment	Therapy	No	Interactive	Perceptual Association	No	World	display	natural	y	n	No	9
26718052	Mandibular angle split osteotomy based on a novel augmented reality navigation using specialized robot-assisted arms - A feasibility study.	2016	China	Treatment	OR	No	Mixture	Substitution	No	World	display	natural	y	n	No	9
26654178	App-assisted external ventricular drain insertion.	2016	Australia	Treatment	OR	No	Interactive	Perceptual Association	No	World	projection	marker	y	n	No	6
26620455	Augmented reality assisted surgery: a urologic training tool.	2016	USA	Training	Simulation	No	Interactive	Behavorial Association	No	World	mirror	marker	n	y	Yes	7
26572882	Precision insertion of percutaneous sacroiliac screws using a novel augmented reality-based navigation system: a pilot study.	2016	China	Treatment	OR	No	Haptic	Substitution	No	Body	tablet	marker	y	n	No	9
26525142	Vision-based markerless registration using stereo vision and an augmented reality surgical navigation system: a pilot study.	2015	Japan	Treatment	OR	No	Interactive	Perceptual Association	No	World	projection	marker	y	n	Yes	9
26455767	A Smartphone App to Assist Scalp Localization of Superficial Supratentorial Lesions - Technical Note.	2016	Australia	Treatment	OR	No	Interactive	Perceptual Association	No	World	mirror	natural	y	n	No	6
26182068	Social Behaviors and Active Videogame Play in Children with Autism Spectrum Disorder.	2015	USA	Treatment	Therapy	No	Mixture	Perceptual Association	No	Head	ost	natural	y	n	Mixture	6
26161353	Utility of a Three-Dimensional Interactive Augmented Reality Program for Balance and Mobility Rehabilitation in the Elderly: A Feasibility Study.	2015	South Korea	Treatment	Rehab	No	Interactive	Perceptual Association	No	Body	tablet	none	none	none	Yes	6
26149832	Augmented reality visualization of deformable tubular structures for surgical simulation.	2016	Italy	Training	Simulation	No	Haptic	Substitution	No	World	display	marker	n	y	yes	6
26138411	Choice of Human-Computer Interaction Mode in Stroke Rehabilitation.	2016	USA	Treatment	Rehab	No	Interactive	Perceptual Association	No	World	projection	marker	y	n	Yes	6
26103444	Usefulness of a Virtual Reality Percutaneous Trigeminal Rhizotomy Simulator in Neurosurgical Training.	2015	USA	Training	Simulation	No	Haptic	Substitution	No	World	display	marker	n	y	Yes	7
26069857	The next evolution in radioguided surgery: breast cancer related sentinel node localization using a freehandSPECT-mobile gamma camera combination.	2015	Netherlands	Treatment	OR	No	Interactive	Perceptual Association	No	World	projection	marker	none	none	No	8
26024818	Pico Lantern: Surface reconstruction and augmented reality in laparoscopic surgery using a pick-up laser projector.	2015	Canada	Treatment	OR	No	Interactive	Perceptual Association	No	World	mirror	marker	none	none	No	7
25909567	Comparative effectiveness and safety of image guidance systems in neurosurgery: a preclinical randomized study.	2015	UK	Treatment	OR	No	Mixture	Perceptual Association	No	Head	ost	none	none	none	Mixture	3
25883165	Training of carbohydrate estimation for people with diabetes using mobile augmented reality.	2015	Austria	Treatment	Therapy	No	Interactive	Perception/Understanding	No	Head	ost	marker	y	n	Yes	6
25882923	Development of a surgical navigation system based on augmented reality using an optical see-through Head-mounted display.	2015	China	Treatment	OR	No	Haptic	Substitution	Yes	Head	ost	none	none	none	No	6
25859201	A computerized tablet with visual feedback of hand position for functional magnetic resonance imaging.	2015	Canada	Treatment	Therapy	No	Haptic	Substitution	No	World	display	marker	none	none	Yes	7
25801765	Development and Validation of a Novel Robotic Procedure Specific Simulation Platform: Partial Nephrectomy.	2015	USA	Training	Simulation	No	Interactive	Documented	Yes	Head	vst	marker	y	n	no	9
25570773	A novel upper limb rehabilitation system with self-driven virtual arm illusion.	2014	Australia	Treatment	Rehab	No	Interactive	Behavorial Association	No	World	projection	marker	n	y	no	7
25477747	Mixed-realityexercise effects on participation of individuals with spinal cord injuries and developmental disabilities: a pilot study.	2015	USA	Treatment	Rehab	No	Interactive	Perceptual Association	Yes	Body	tablet	natural	y	n	Yes	7
25465484	Precise positioning of an intraoral distractor using augmentedrealityin patients with hemifacial microsomia.	2015	China	Treatment	OR	No	Interactive	Perceptual Association	No	World	display	marker	n	y	yes	9
25465067	Real-time computer-generated integral imaging and 3D image calibration for augmentedrealitysurgical navigation.	2015	Japan	Treatment	OR	No	Interactive	Perceptual Association	No	Head	ost	natural	y	n	no	6
25413448	Telemedicine supported by AugmentedReality: an interactive guide for untrained people in performing an ECG test.	2014	Italy	Treatment	Therapy	No	interactive	Perceptual Association	No	Head	ost	marker	y	n	yes	6
25361359	Emerging technology in surgical education: combining real-time augmentedrealityand wearable computing devices.	2014	USA	Treatment	OR	No	Interactive	Perception/Understanding	Yes	Head	ost	none	none	none	yes	6
25303925	A novel augmentedrealitysimulator for skills assessment in minimal invasive surgery.	2015	Greece	Training	Simulation	No	Interactive	Perceptual Association	Yes	World	mirror	none	none	none	no	7
25245926	Augmentedreality-assisted skull base surgery.	2014	Switzerland	Treatment	OR	No	Interactive	Perceptual Association	no	Head	ost	none	none	none	no	6
25204510	Evaluation of a simplified augmentedrealitydevice for ultrasound-guided vascular access in a vascular phantom.	2014	Korea	Treatment	OR	No	Interactive	Perceptual Association	Yes	Head	ost	natural	y	n	yes	7
25198032	Inattentional blindness increased with augmentedrealitysurgical navigation.	2014	Australia	Treatment	OR	No	Interactive	Perceptual Association	No	Head	vst	marker	y	n	no	7
25149272	Mobile markerless augmentedrealityand its application in forensic medicine.	2015	Germany	Treatment	OR	No	Interactive	Perceptual Association	No	World	display	marker	y	n	yes	6
25050577	Mixed realityventriculostomy simulation: experience in neurosurgical residency.	2014	USA	Training	Simulation	No	Interactive	Perceptual Association	No	World	display	marker	n	y	no	7
25037466	Augmentedrealityin the surgery of cerebral arteriovenous malformations: technique assessment and considerations.	2014	Switzerland	Treatment	OR	No	Interactive	Perceptual Association	Yes	World	projection	marker	y	n	yes	7
24962856	Augmentedrealitytelementoring (ART) platform: a randomized controlled trial to assess the efficacy of a new surgical education technology.	2014	USA	Training	Simulation	No	Interactive	Perceptual Association	Yes	Body	tablet	marker	y	n	no	6
24876445	A Heads-up display for diabetic limb salvage surgery: a view through the google looking glass.	2014	USA	Treatment	OR	No	Interactive	Perceptual Association	No	World	projection	marker	y	n	Yes	7
24875036	Telementoring: use of augmentedrealityin orthopaedic education: AAOS exhibit selection.	2014	USA	Training	Simulation	No	Interactive	Perceptual Association	No	Head	ost	marker	y	n	yes	6
24835294	The GOSTT concept and hybrid mixed/virtual/augmented reality environment radioguided surgery.	2014	Netherlands	Treatment	OR	No	Interactive	Perceptual Association	No	World	display	marker	y	n	Yes	2
24829910	Ghostman: augmentedrealityapplication for telerehabilitation and remote instruction of a novel motor skill.	2014	Australia	Treatment	Rehab	No	Interactive	Perceptual Association	Yes	Body	smartphone	marker	y	n	yes	7
24722894	MR-guided vertebroplasty with augmentedrealityimage overlay navigation.	2014	USA	Treatment	OR	No	Interactive	Perceptual Association	No	World	projection	marker	y	n	yes	7
24670999	Critical evaluation of the usability of augmentedrealityophthalmoscopy for the training of inexperienced examiners.	2014	Germany	Training	Simulation	No	haptic	Perception/Understanding	No	World	display	marker	y	n	yes	7
24594927	Augmented reality in the surgery of cerebral aneurysms: a technical report	2014	Switzerland	Treatment	or	No	interactive	Perceptual Association	No	World	mirror	none	none	none	yes	7
24457635	Cadaveric feasibility study of da Vinci Si-assisted cochlear implant with augmentedvisual navigation for otologic surgery.	2014	USA	Treatment	or	No	Interactive	Perceptual Association	No	World	mirror	marker	n	y	yes	7
24314190	An augmentedrealitynavigation system for pediatric oncologic surgery based on preoperative CT and MRI images.	2013	Japan	Treatment	OR	No	interactive	Perceptual Association	No	World	mirror	marker	n	y	yes	7
24254384	A probe-based electromagnetic navigation system to integrate computed tomography during upper gastrointestinal endoscopy.	2014	Germany	Treatment	OR	No	Interactive	Perceptual Association	No	World	display	marker	y	n	no	7
24236293	Design and validation of an augmentedrealitysystem for laparoscopic surgery in a real environment.	2013	Spain	Treatment	OR	No	interactive	Perceptual Association	No	World	display	marker	y	n	yes	6
24216673	Easy-to-use augmentedrealityneuronavigation using a wireless tablet PC.	2014	China	Treatment	OR	No	Interactive	Perceptual Association	No	World	display	marker	n	y	yes	7
24110762	Comparing "pick and place" task in spatial AugmentedRealityversus non-immersive Virtual Realityfor rehabilitation setting.	2013	USA	Treatment	Rehab	No	Interactive	Behavorial Association	No	World	display	marker	n	y	yes	7
24005547	Using augmentedrealityas a clinical support tool to assist combat medics in the treatment of tension pneumothoraces.	2013	USA	Treatment	OR	No	Interactive	Documented	No	World	display	marker	y	n	no	7
23970384	Identification of inferior pancreaticoduodenal artery during pancreaticoduodenectomy using augmentedreality-based navigation system.	2014	Japan	Treatment	OR	No	Interactive	Perceptual Association	No	World	projection	marker	y	n	yes	6
23963306	Effects of mobile augmentedreality learning compared to textbook learning on medical students: randomized controlled pilot study.	2013	Germany	Training	mobileAR	No	Interactive	Perceptual Association	No	body	smartphone	marker	y	n	yes	7
23920581	Explore and experience: mobile augmentedrealityfor medical training.	2013	Germany	Training	mobileAR	No	Interactive	Perceptual Association	No	Body	smartphone	marker	y	n	yes	5
23532109	Enhanced-realityvideo fluorescence: a real-time assessment of intestinal viability.	2014	France	Treatment	OR	No	Interactive	Perceptual Association	No	Head	vst	marker	y	n	no	7
23494133	novel augmentedrealitysystem of image projection for image-guided neurosurgery.	2013	Germany	Treatment	OR	No	Interactive	Perceptual Association	No	World	projection	marker	y	n	yes	7
23400191	Echo Simulator with Novel Training and Competency Testing Tools	2013	USA	Training	Simulation	No	interactive	Perceptual Association	No	World	display	marker	y	n	yes	7
23400171	A Spatial AugmentedRealityrehab system for post-stroke hand rehabilitation.	2013	USA	Treatment	Rehab	no	interactive	Perceptual Association	no	World	projection	marker	y	n	yes	6
23355307	An integrated approach to endoscopic instrument tracking for augmented reality applications in surgical simulation training.	2013	Greece	Training	Simulation	No	Interactive	Perceptual Association	no	World	display	marker	y	n	yes	7
23355150	Image-guided laparoscopic surgery in an open MRI operating theater.	2013	Japan	Treatment	OR	No	Interactive	Perceptual Association	no	World	display	marker	y	n	yes	7
23328911	Augmentedrealityvisualization using image overlay technology for MR-guided interventions: cadaveric bone biopsy at 1.5 T.	2013	USA	Treatment	OR	No	Interactive	Perceptual Association	no	World	mirror	none	n	n	no	6
23254799	Role of cranial and spinal virtual and augmentedrealitysimulation using immersive touch modules in neurosurgical training.	2013	USA	Training	Simulation	No	Haptic	Perceptual Association	no	World	mirror	marker	n	y	no	7
23269461	Short rigid scope and stereo-scope designed specifically for open abdominal navigation surgery: clinical application for hepatobiliary and pancreatic surgery.	2012	Japan	Treatment	OR	No	Interactive	Perceptual Association	no	World	display	marker	y	n	yes	7
23117306	Practice on an augmentedreality/haptic simulator and library of virtual brains improves residents' ability to perform a ventriculostomy.	2013	USA	Training	Simulation	No	Haptic	Perceptual Association	no	World	mirror	marker	n	y	no	7
22843764	Augmentedrealityvisualization with use of image overlay technology for MR imaging-guided interventions: assessment of performance in cadaveric shoulder and hip arthrography at 1.5 T.	2012	USA	Treatment	OR	No	interactive	Perceptual Association	no	World	display	marker	y	n	no	7
22797956	ugmentedrealityvisualisation using an image overlay system for MR-guided interventions: technical performance of spine injection procedures in human cadavers at 1.5 Tesla.	2013	USA	Treatment	OR	No	interactive	Perception/Understanding	no	World	mirror	marker	y	n	no	6
22773232	Development and evaluation of a simulator-based laparoscopic training program for surgical novices.	2013	Ireland	Training	Simulation	No	interactive	Perceptual Association	no	World	display	marker	n	y	no	7
22556316	Informatics in Radiology: Intuitive user interface for 3D image manipulation using augmented reality and a smartphone as a remote control.	2012	Japan	Treatment	OR	No	interactive	Perceptual Association	no	World	display	marker	n	y	yes	7
22130783	Augmented reality navigation system for laparoscopic splenectomy in children based on preoperative CT image using optical tracking device.	2012	Japan	Treatment	OR	No	interactive	Perceptual Association	no	World	display	marker	y	n	yes	7
28695116	Feasibility of an Autism-Focused Augmented Reality Smartglasses System for Social Communication and Behavioral Coaching.	2017	USA	Treatment	Therapy	No	Interactive	Perceptual Association	Yes	Head	ost	none	n	n	yes	7
28809183	Helping Hands: Using Augmented Reality to Provide Remote Guidance to Health Professionals.	2017	Australia	Treatment	Therapy	No	Interactive	Perception/Understanding	Yes	Head	ost	none	n	n	yes	7
28792518	Rendering visual events as sounds: Spatial attention capture by auditory augmented reality.	2017	Canada	Treatment	Therapy	No	Interactive	Substitution	No	World	display	none	y	n	yes	4
28764873	Automatic detection of surgical haemorrhage using computer vision.	2017	Spain	Treatment	OR	No	Interactive	Perception/Understanding	No	Head	vst	none	none	none	no	3
28723111	Augmented Reality for Real-Time Detection and Interpretation of Colorimetric Signals Generated by Paper-Based Biosensors.	2017	Spain	Treatment	mobileAR	No	Interactive	Perceptual Association	No	Body	smartphone	marker	y	n	yes	3
28694676	3D augmented reality mirror visual feedback therapy applied to the treatment of persistent, unilateral upper extremity neuropathic pain: a preliminary study.	2016	Belgium	Treatment	Rehab	No	Interactive	Perceptual Association	No	World	display	natural	y	n	yes	4
28673889	Presurgical planning for supratentorial lesions with free Slicer software and Sina app.	2017	China	Treatment	OR	No	Interactive	Perceptual Association	No	World	projection	marker	n	y	yes	4
28664416	A surgical robot with augmented reality visualization for stereoelectroencephalography electrode implantation.	2017	China	Treatment	OR	No	Interactive	Perceptual Association	No	World	projection	marker	n	y	yes	4
28644758	An independent shopping experience for wheelchair users through augmented reality and RFID.	2017	UK	Treatment	Therapy	No	Interactive	Perception/Understanding	No	Body	tablet	marker	y	n	yes	4
28639038	Characteristics predicting laparoscopic skill in medical students: nine years' experience in a single center.	2017	Japan	Training	Simulation	No	Haptic	Perceptual Association	No	World	display	marker	y	y	no	7
28554878	Adherence to AHA Guidelines When Adapted for Augmented Reality Glasses for Assisted Pediatric Cardiopulmonary Resuscitation: A Randomized Controlled Trial.	2017	Switzerland	Treatment	Therapy	No	Interactive	Perception/Understanding	No	Head	ost	none	none	none	yes	7
28524449	Technical feasibility and safety of image-guided parieto-occipital ventricular catheter placement with the assistance of a wearable Head-up display.	2017	USA	Treatment	OR	No	Interactive	Perceptual Association	No	Head	ost	marker	y	n	yes	7
28505989	Pediatric robotic rehabilitation: Current knowledge and future trends in treating children with sensorimotor impairments.	2017	USA	Treatment	Rehab	No	Haptic	Behavorial Association	No	World	display	marker	y	n	no	6
28420598	1.5 T augmented reality navigated interventional MRI: paravertebral sympathetic plexus injections.	2017	Turkey	Treatment	Therapy	No	Interactive	Perception/Understanding	No	World	mirror	marker	n	y	yes	7
28419750	The effectiveness of virtual and augmented reality in health sciences and medical anatomy.	2017	Australia	Training	Simulation	No	Interactive	Perception/Understanding	No	Body	tablet	none	none	none	yes	6
28401399	Intelligent viewpoint selection for efficient CT to video registration in laparoscopic liver surgery.	2017	UK	Treatment	OR	No	Interactive	Perception/Understanding	No	World	display	marker	y	y	yes	4
28389876	Augmented reality in intraventricular neuroendoscopy.	2017	Germany	Treatment	OR	No	Haptic	Perceptual Association	No	World	display	marker	y	y	yes	6
28370970	Implementation of augmented reality in operative dentistry learning.	2017	Spain	Training	mobileAR	No	Interactive	Perception/Understanding	No	Body	tablet	marker	n	y	yes	6
28361323	SLIDE: automatic spine level identification system using a deep convolutional neural network.	2017	Canada	Treatment	Therapy	No	Interactive	Perceptual Association	No	World	projection	natural	y	n	yes	6
28355147	GLIMPSE: Google Glass interface for sensory feedback in myoelectric hand prostheses.	2017	Germany	Treatment	Therapy	No	Interactive	Behavorial Association	No	Head	ost	none	none	none	yes	6
28659862	Usability of Three-dimensional Augmented Visual Cues Delivered by Smart Glasses on (Freezing of) Gait in Parkinson's Disease.	2017	Spain	Treatment	Therapy	No	Interactive	Perception/Understanding	No	Head	ost	none	none	none	yes	4
28507827	Wearable Improved Vision System for Color Vision Deficiency Correction.	2017	Italy	Treatment	Therapy	No	Interactive	Perception/Understanding	No	Head	vst	none	none	none	no	4
28478736	Computerised mirror therapy with Augmented Reflection Technology for early stroke rehabilitation: clinical feasibility and integration as an adjunct therapy.	2017	New Zeeland	Treatment	Rehab	No	Interactive	Perceptual Association	No	World	display	natural	y	n	yes	7
28269438	A novel wireless wearable fluorescence image-guided surgery system.	2016	China	Treatment	OR	No	Interactive	Perceptual Association	No	Head	ost	natural	y	n	yes	4
28269256	Telemedicine with mobile devices and augmented reality for early postoperative care.	2016	UK	Treatment	Therapy	No	Interactive	Perception/Understanding	Yes	Body	tablet	none	none	none	yes	6
28269251	Augmented reality for breast tumors visualization.	2016	USA	Treatment	OR	No	Interactive	Perception/Understanding	No	Body	smartphone	marker	y	n	yes	4
28198442	A novel augmented reality system for displaying inferior alveolar nerve bundles in maxillofacial surgery.	2017	China	Treatment	OR	No	Interactive	Perceptual Association	No	Head	ost	marker	y	n	yes	6
27164565	See It With Your Own Eyes: Markerless Mobile Augmented Reality for Radiation Awareness in the Hybrid Room.	2017	France	Treatment	OR	No	Interactive	Perception/Understanding	No	Body	tablet	natural	y	n	yes	6
28089570	Use of augmented reality in laparoscopic gynecology to visualize myomas.	2017	France	Treatment	OR	No	Interactive	Perceptual Association	No	World	display	marker	n	y	yes	6
28084143	A portable surgical navigation device to display resection planes for bone tumor surgery.	2017	South Korea	Treatment	OR	No	Interactive	Perceptual Association	No	Body	tablet	marker	y	n	yes	6
27834634	High-Quality See-Through Surgical Guidance System Using Enhanced 3-D Autostereoscopic Augmented Reality.	2017	China	Treatment	OR	No	Interactive	Behavorial Association	No	World	mirror	marker	y	n	yes	4
27822467	A Kinect-Based Physiotherapy and Assessment Platform for Parkinson's Disease Patients.	2016	Greece	Treatment	Therapy	No	Interactive	Perceptual Association	No	World	display	natural	y	n	yes	4
27796600	Robust augmented reality registration method for localization of solid organs' tumors using CT-derived virtual biomechanical model and fluorescent fiducials.	2017	France	Treatment	OR	No	Interactive	Behavorial Association	No	World	display	marker	y	n	yes	4
27513166	Surgical Navigation Technology Based on Augmented Reality and Integrated 3D Intraoperative Imaging: A Spine Cadaveric Feasibility and Accuracy Study.	2016	USA	Treatment	OR	No	Interactive	Perceptual Association	No	World	projection	marker	y	n	yes	5
27788679	Visually-guided gait training in paretic patients during the first rehabilitation phase: study protocol for a randomized controlled trial.	2016	Switzerland	Treatment	Rehab	NCT02808078	Interactive	Perception/Understanding	No	World	projection	none	none	none	yes	8
27761715	Feasibility and safety of augmented reality-assisted urological surgery using smartglass.	2017	Germany	Treatment	OR	No	Interactive	Perception/Understanding	No	Head	ost	none	none	none	yes	3
27752522	Laparoscopic stereoscopic augmented reality: toward a clinically viable electromagnetic tracking solution.	2014	USA	Treatment	OR	No	Interactive	Behavorial Association	No	World	display	marker	n	y	yes	5
27731862	Feasibility of Augmented Reality in Clinical Simulations: Using Google Glass With Manikins.	2016	USA	Training	Simulation	No	Interactive	Documented	No	Head	ost	none	none	none	yes	4
27636179	Image-guided endoscopic surgery for spontaneous supratentorial intracerebral hematoma.	2016	China	Treatment	OR	No	Interactive	Perceptual Association	No	World	projection	marker	y	n	No	6
27633465	The CREST Simulation Development Process: Training the Next Generation.	2017	USA	Training	Simulation	No	Haptic	Perceptual Association	No	World	display	marker	y	n	yes	7
27586484	MirrARbilitation: A clinically-related gesture recognition interactive tool for an AR rehabilitation system.	2016	Brasil	Treatment	Rehab	No	Interactive	Perceptual Association	No	World	display	natural	y	n	yes	6
27581521	Distance learning ects and flipped classroom in the anatomy learning: comparative study of the use of augmented reality, video and notes.	2016	Spain	Training	mobileAR	No	Interactive	Perception/Understanding	No	Body	tablet	marker	n	n	yes	6
27581336	IBIS: an OR ready open-source platform for image-guided neurosurgery.	2016	Canada	Treatment	OR	No	Interactive	Perceptual Association	No	Head	microscope	marker	n	y	yes	4
27544070	Inverse visualization concept for RGB-D augmented C-arms.	2016	China	Treatment	OR	No	Interactive	Perceptual Association	No	World	projection	marker	y	n	yes	4
27530774	Intraoperative Computed Tomography Imaging for Navigated Laparoscopic Renal Surgery: First Clinical Experience.	2016	Germany	Treatment	OR	No	Interactive	Perceptual Association	No	World	display	marker	y	n	yes	7
27521727	Impact of Virtual and Augmented Reality Based on Intraoperative Magnetic Resonance Imaging and Functional Neuronavigation in Glioma Surgery Involving Eloquent Areas.	2016	China	Treatment	OR	No	Interactive	Perceptual Association	No	Head	microscope	marker	n	y	yes	7
27454518	A Low-Cost iPhone-Assisted Augmented Reality Solution for the Localization of Intracranial Lesions.	2016	China	Treatment	Therapy	No	Interactive	Perceptual Association	No	Body	smartphone	marker	y	n	yes	7
27450989	Augmented Reality Navigation Surgery Facilitates Laparoscopic Rescue of Failed Portal Vein Embolization.	2016	USA	Treatment	OR	No	Interactive	Perceptual Association	No	World	display	natural	y	n	yes	6
27449683	iPhone-Assisted Augmented Reality Localization of Basal Ganglia Hypertensive Hematoma.	2016	China	Treatment	OR	No	Interactive	Perceptual Association	No	Body	smartphone	marker	y	n	yes	6
27446690	Augmented reality based real-time subcutaneous vein imaging system.	2016	China	Treatment	Therapy	No	Interactive	Perceptual Association	No	World	projection	natural	y	n	yes	6
27410124	Generic precise augmented reality guiding system and its calibration method based on 3D virtual model.	2016	China	Treatment	OR	No	Interactive	Perceptual Association	No	World	projection	marker	y	n	yes	4
27376720	On-patient see-through augmented reality based on visual SLAM.	2016	France	Treatment	Therapy	No	Interactive	Perceptual Association	No	Body	tablet	natural	y	n	yes	4
27348417	Stereotactic navigation for TAMIS-TME.	2016	USA	Treatment	OR	No	Interactive	Behavorial Association	No	World	display	marker	y	n	yes	6
27337529	Computer-Assisted Transcatheter Heart Valve Implantation in Valve-in-Valve Procedures.	2016	France	Treatment	OR	No	Interactive	Behavorial Association	No	World	display	marker	y	n	yes	7
27296449	Virtual phacoemulsification surgical simulation using visual guidance and performance parameters as a feasible proficiency assessment tool.	2016	Malaysia	Training	Simulation	No	Haptic	Behavorial Association	No	World	display	marker	n	y	no	6
27287762	An augmented reality C-arm for intraoperative assessment of the mechanical axis: a preclinical study.	2016	Germany	Treatment	OR	No	Interactive	Perceptual Association	No	World	projection	marker	y	n	yes	4
27283505	Video see-through augmented reality for oral and maxillofacial surgery.	2017	China	Treatment	OR	No	Interactive	Perceptual Association	No	Head	vst	natural	y	n	yes	4
27250853	On-demand calibration and evaluation for electromagnetically tracked laparoscope in augmented reality visualization.	2016	USA	Treatment	OR	No	Interactive	Perceptual Association	No	World	display	marker	y	n	yes	4
27230779	A versatile intensity-based 3D/2D rigid registration compatible with mobile C-arm for endovascular treatment of abdominal aortic aneurysm.	2016	France	Treatment	OR	No	Interactive	Perceptual Association	No	World	display	natural	y	n	yes	6
27190489	Clinical usefulness of augmented reality using infrared camera based real-time feedback on gait function in cerebral palsy: a case study.	2016	Korea	Treatment	Therapy	No	Interactive	Perceptual Association	No	Head	vst	marker	y	n	no	6
27148039	Optical Myography: Detecting Finger Movements by Looking at the Forearm.	2016	Germany	Treatment	Therapy	No	Interactive	Behavorial Association	No	World	display	marker	y	y	yes	3
27129565	Augmented reality in gynecologic surgery: evaluation of potential benefits for myomectomy in an experimental uterine model.	2016	France	Treatment	OR	No	Interactive	Perceptual Association	No	World	display	natural	y	n	yes	6
27089025	Augmented Reality on a C-Arm System: A Preclinical Assessment for Percutaneous Needle Localization.	2016	USA	Treatment	OR	No	Interactive	Perceptual Association	No	World	projection	marker	y	n	yes	6
27059022	Calibration of RGBD camera and cone-beam CT for 3D intra-operative mixed reality visualization.	2016	USA	Treatment	OR	No	Interactive	Perceptual Association	No	World	projection	natural	y	n	yes	3
27046605	A New Design for Airway Management Training with Mixed Reality and High Fidelity Modeling.	2016	USA	Training	Simulation	No	Haptic	Behavorial Association	No	World	display	marker	n	y	yes	3
26995603	Preclinical usability study of multiple augmented reality concepts for K-wire placement.	2016	Germany	Treatment	OR	No	Interactive	Perceptual Association	No	World	display	marker	n	y	yes	6
26925804	Automatic localization of endoscope in intraoperative CT image: A simple approach to augmented reality guidance in laparoscopic surgery.	2016	France	Treatment	OR	No	Interactive	Behavorial Association	No	World	display	marker	n	y	yes	4
26921886	Small pulmonary nodule localization with cone beam computed tomography during video-assisted thoracic surgery: a feasibility study.	2016	France	Treatment	OR	No	Interactive	Perceptual Association	No	World	display	natural	y	n	yes	5
26903091	Fractal Fluctuations in Human Walking: Comparison Between Auditory and Visually Guided Stepping	2016	Switzerland	Treatment	Therapy	No	Interactive	Perception/Understanding	No	World	projection	none	none	none	yes	6
26886423	In Vivo versus Augmented Reality Exposure in the Treatment of Small Animal Phobia: A Randomized Controlled Trial.	2016	Spain	Treatment	Therapy	NCT01361074	Interactive	Perceptual Association	No	Head	vst	marker	y	n	yes	7
26882325	Testing Augmented Reality for Cue Exposure in Obese Patients: An Exploratory Study.	2016	Italy	Treatment	Therapy	No	Interactive	Perception/Understanding	No	World	display	marker	y	n	yes	4
26872810	Endoscopic scene labelling and augmentation using intraoperative pulsatile motion and colour appearance cues with preoperative anatomical priors.	2015	Canada	Treatment	OR	No	Interactive	Perceptual Association	No	World	display	natural	y	n	yes	4
26820551	Augmented Reality Using Transurethral Ultrasound for Laparoscopic Radical Prostatectomy: Preclinical Evaluation.	2016	France	Treatment	OR	No	Interactive	Perceptual Association	No	World	display	marker	y	n	yes	4
26809235	Augmented reality visualization in Head and neck surgery: an overview of recent findings in sentinel node biopsy and future perspectives.	2016	UK	Treatment	OR	No	Interactive	Perceptual Association	No	World	projection	marker	none	none	No	7
26757365	A Novel Augmented Reality Navigation System for Endoscopic Sinus and Skull Base Surgery: A Feasibility Study.	2016	USA	Treatment	OR	No	Interactive	Perceptual Association	No	World	display	marker	y	n	no	6
26737395	BCI-based user training in surgical robotics.	2015	Italy	Training	Simulation	No	Haptic	Behavorial Association	No	Head	vst	marker	y	y	no	4
26737252	An augmented reality assistance platform for eye laser surgery.	2015	Singapore	Treatment	OR	No	Interactive	Perceptual Association	No	Head	vst	natural	y	n	no	3
26737223	A high-accuracy surgical augmented reality system using enhanced integral videography image overlay.	2015	China	Treatment	OR	No	Interactive	Behavorial Association	No	World	mirror	marker	y	n	yes	4
26737106	Monitoring physiology and behavior using Android in phobias.	2015	Portugal	Treatment	Therapy	No	Interactive	Perception/Understanding	No	Body	smartphone	marker	y	n	yes	6
26736471	Development of a haptic interface for motor rehabilitation therapy using augmented reality.	2015	Mexico	Treatment	Rehab	No	Haptic	Behavorial Association	No	Head	vst	marker	n	y	yes	4
26732958	The Trans-Visible Navigator: A See-Through Neuronavigation System Using Augmented Reality.	2016	Japan	Treatment	OR	No	Interactive	Perceptual Association	No	Body	tablet	marker	y	n	yes	6
26718626	Augmented reality for endoscopic sinus surgery with surgical navigation: a cadaver study.	2015	USA	Treatment	OR	No	Interactive	Perception/Understanding	No	World	display	natural	y	n	yes	5
26693166	Intraoperative on-the-fly organ-mosaicking for laparoscopic surgery.	2015	Germany	Treatment	OR	No	Interactive	Behavorial Association	No	World	display	natural	y	n	yes	5
26646315	Personalized augmented reality for anatomy education.	2015	Germany	Training	mobileAR	No	Interactive	Perception/Understanding	No	Body	tablet	natural	y	n	yes	7
26640772	Real-time Near-infrared Virtual Intraoperative Surgical Photoacoustic Microscopy.	2015	Korea	Treatment	OR	No	Interactive	Perceptual Association	No	Head	microscope	natural	y	n	yes	4
26561283	First Robotic SPECT for Minimally Invasive Sentinel Lymph Node Mapping.	2015	Germany	Treatment	OR	No	Interactive	Perception/Understanding	No	World	display	marker	y	n	yes	4
26545227	Effectiveness of a Novel Augmented Reality-Based Navigation System in Treatment of Orbital Hypertelorism.	2015	China	Treatment	OR	No	Interactive	Perceptual Association	No	World	display	marker	y	n	yes	7
26531203	Augmented reality and cone beam CT guidance for transoral robotic surgery.	2015	USA	Treatment	OR	No	Interactive	Perceptual Association	No	World	display	marker	y	n	yes	5
26522642	Development and Application of a New Learning Object for Teaching Operative Dentistry Using Augmented Reality.	2015	Brasil	Training	Simulation	No	Interactive	Perception/Understanding	No	World	display	marker	n	y	yes	6
26410838	X-ray and optical stereo-based 3D sensor fusion system for image-guided neurosurgery.	2015	Korea	Treatment	OR	No	Interactive	Perceptual Association	No	World	display	marker	y	n	yes	4
26406993	Perceptions of clinical utility of an Augmented Reality musical software among health care professionals.	2015	Brasil	Treatment	Rehab	No	Interactive	Behavorial Association	No	World	display	marker	y	n	yes	6
26357207	Using Augmented Reality to Elicit Pretend Play for Children with Autism.	2014	UK	Treatment	Therapy	No	Haptic	Perceptual Association	No	World	display	marker	y	n	yes	7
26357206	Impact of Soft Tissue Heterogeneity on Augmented Reality for Liver Surgery.	2015	France	Treatment	OR	No	Interactive	Behavorial Association	No	World	display	natural	y	n	yes	6
26342783	Virtual Interactive Presence in Global Surgical Education: International Collaboration Through Augmented Reality.	2016	USA	Treatment	OR	No	Interactive	Perception/Understanding	Yes	Body	tablet	none	none	none	yes	6
26319273	Three-Dimensional Path Planning and Guidance of Leg Vascular Based on Improved Ant Colony Algorithm in Augmented Reality.	2015	China	Treatment	OR	No	Interactive	Perceptual Association	No	Head	vst	marker	y	n	No	4
26316112	Augmented Reality Guidance for the Resection of Missing Colorectal Liver Metastases: An Initial Experience.	2015	France	Treatment	OR	No	Interactive	Perceptual Association	No	World	display	marker	y	n	yes	6
26216064	Laparoscopic skill improvement after virtual reality simulator training in medical students as assessed by augmented reality simulator.	2015	Japan	Training	Simulation	No	Interactive	Perception/Understanding	No	Head	vst	marker	y	y	no	4
26184191	An Inertial and Optical Sensor Fusion Approach for Six Degree-of-Freedom Pose Estimation.	2015	China	Treatment	OR	No	Interactive	Perceptual Association	No	Head	vst	marker	y	y	no	3
26151933	Simultaneous Multi-Structure Segmentation and 3D Nonrigid Pose Estimation in Image-Guided Robotic Surgery.	2015	Canada	Treatment	OR	No	Interactive	Perception/Understanding	No	Head	vst	marker	y	y	no	5
25840539	Trans-thoracic minimally invasive liver resection guided by augmented reality.	2015	France	Treatment	OR	No	Interactive	Perceptual Association	No	Head	vst	marker	y	y	no	4
25814098	Intra-operative augmented reality in distal locking.	2015	Germany	Treatment	OR	No	Interactive	Perception/Understanding	No	World	display	marker	y	y	yes	4
25804431	Computerized training system for ultrasound-guided lumbar puncture on abnormal spine models: a randomized controlled trial.	2015	Canada	Training	Simulation	No	Interactive	Perception/Understanding	No	World	display	marker	y	y	no	5
25766302	Navigation surgery using an augmented reality for pancreatectomy.	2015	Japan	Treatment	OR	No	Interactive	Perception/Understanding	No	World	display	natural	y	y	no	4
25712917	Augmented reality in neurovascular surgery: feasibility and first uses in the operating room.	2015	Canada	Treatment	OR	No	Interactive	Perceptual Association	No	World	display	marker	y	y	no	4
25712916	Seeing is believing: increasing intraoperative awareness to scattered radiation in interventional procedures by combining augmented reality, Monte Carlo simulations and wireless dosimeters.	2015	France	Treatment	OR	No	Interactive	Perception/Understanding	No	World	display	natural	y	y	yes	4
25710107	Integration of indocyanine green videoangiography with operative microscope: augmented reality for interactive assessment of vascular structures and blood flow.	2015	USA	Treatment	OR	No	Interactive	Perceptual Association	No	Head	microscope	none	n	n	no	4
25654242	Virtual rehabilitation for multiple sclerosis using a kinect-based system: randomized controlled trial.	2014	Spain	Treatment	Therapy	No	Interactive	Perception/Understanding	No	World	display	natural	y	y	yes	6
25570007	Artificial muscles for a novel simulator in minimally invasive spine surgery.	2014	Austria	Treatment	OR	No	Interactive	Perceptual Association	No	World	display	marker	y	y	no	4
25570003	Augmented reality system for freehand guide of magnetic endovascular devices.	2014	Italy	Treatment	OR	No	Interactive	Perceptual Association	No	Head	vst	marker	n	y	no	4
25548733	Combining physical and virtual contexts through augmented reality: design and evaluation of a prototype using a drug box as a marker for antibiotic training.	2014	Sweden	Treatment	Therapy	No	Interactive	Perception/Understanding	No	Body	smartphone	marker	y	y	yes	4
25546854	Training for planning tumour resection: augmented reality and human factors.	2014	Canada	Training	Simulation	No	Interactive	Perceptual Association	No	World	projection	marker	n	y	yes	3
25485399	Augmented reality assisted laparoscopic partial nephrectomy.	2014	Switzerland	Treatment	OR	No	Interactive	Perceptual Association	No	Head	microscope	natural	y	y	no	5
25462499	Augmented reality-based self-facial modeling to promote the emotional expression and social skills of adolescents with autism spectrum disorders.	2014	Taiwan	Treatment	Therapy	No	Interactive	Documented	No	World	display	natural	y	y	yes	4
25460214	Interactive augmented reality using Scratch 2.0 to improve physical activities for children with developmental disabilities.	2014	Taiwan	Treatment	Therapy	No	Interactive	Documented	No	World	display	none	n	n	yes	3
25441867	Augmented reality as an aid in maxillofacial surgery: validation of a wearable system allowing maxillary repositioning.	2014	Italy	Treatment	OR	No	Interactive	Perception/Understanding	No	Head	vst	marker	y	y	yes	5
25438146	Augmented reality for the assessment of children's spatial memory in real settings.	2014	Spain	Treatment	Therapy	No	Interactive	Perception/Understanding	No	World	display	marker	y	y	yes	6
25392120	Towards cybernetic surgery: robotic and augmented reality-assisted liver segmentectomy.	2014	France	Treatment	OR	No	Interactive	Perceptual Association	No	Head	vst	marker	y	y	no	3
25367103	An augmented reality system for upper-limb post-stroke motor rehabilitation: a feasibility study.	2014	Brazil	Treatment	Therapy	No	Interactive	Perception/Understanding	No	World	projection	marker	y	y	yes	4
25333145	3D global estimation and augmented reality visualization of intra-operative X-ray dose.	2014	France	Treatment	OR	No	Interactive	Perception/Understanding	No	World	display	natural	y	y	yes	5
25296403	Multi-modal intra-operative navigation during distal locking of intramedullary nails.	2014	Germany	Treatment	OR	No	Interactive	Perception/Understanding	No	Head	microscope	marker	y	y	no	4
25263644	Vision-based endoscope tracking for 3D ultrasound image-guided surgical navigation.	2014	Japan	Treatment	OR	No	Interactive	Perception/Understanding	No	Head	microscope	natural	y	y	no	3
25160278	Virtual patients in a real clinical context using augmented reality: impact on antibiotics prescription behaviors.	2014	Sweden	Training	mobileAR	No	Interactive	Documented	No	Body	tablet	none	n	n	yes	4
24998759	Machine learning-based augmented reality for improved surgical scene understanding.	2014	Germany	Treatment	OR	No	Interactive	Perception/Understanding	Yes	World	projection	marker	y	y	yes	4
24980159	Designing a wearable navigation system for image-guided cancer resection surgery.	2014	China	Treatment	OR	No	Interactive	Perception/Understanding	No	Head	ost	marker	y	n	no	3
24891493	Stereovision and augmented reality for closed-loop control of grasping in hand prostheses.	2014	Germany	Treatment	Therapy	No	Interactive	Perceptual Association	No	Head	ost	natural	y	y	yes	3
24875655	Tissue surface information for intraoperative incision planning and focus adjustment in laser surgery.	2014	Germany	Treatment	OR	No	Interactive	Perception/Understanding	No	Head	microscope	none	n	n	no	3
24835126	Toward long-term and accurate augmented-reality for monocular endoscopic videos.	2014	USA	Treatment	OR	No	Interactive	Perceptual Association	No	Head	vst	marker	y	y	no	4
24812598	Real-time 3D image reconstruction guidance in liver resection surgery.	2014	France	Treatment	OR	No	Interactive	Perceptual Association	No	Head	vst	marker	y	y	no	5
24787787	In vivo imaging of middle-ear and inner-ear microstructures of a mouse guided by SD-OCT combined with a surgical microscope.	2014	Korea	Treatment	OR	No	Interactive	Perception/Understanding	No	Head	microscope	none	n	n	no	5
24771315	A system for context-aware intraoperative augmented reality in dental implant surgery.	2014	Germany	Treatment	OR	No	Interactive	Perception/Understanding	No	Head	ost	marker	y	y	no	4
24760914	Demonstration of a semi-autonomous hybrid brain-machine interface using human intracranial EEG, eye tracking, and computer vision to control a robotic upper limb prosthetic.	2014	USA	Treatment	Therapy	No	Interactive	Perception/Understanding	No	World	display	natural	y	y	no	4
24732559	Smart Dry Lab: An Augmented Reality (AR) Based Surgical Training Box.	2014	Japan	Training	Simulation	No	Interactive	Perception/Understanding	No	World	display	marker	y	y	no	3
24732545	Development of AR Surgical Navigation Systems for Multiple Surgical Regions.	2014	Japan	Treatment	OR	No	Interactive	Perception/Understanding	No	World	display	marker	y	y	no	3
24732507	Evaluation of a mobile augmented reality application for image guidance of neurosurgical interventions.	2014	Canada	Treatment	OR	No	Interactive	Perception/Understanding	No	Body	smartphone	marker	y	y	yes	3
24658253	Augmented reality navigation with automatic marker-free image registration using 3-D image overlay for dental surgery.	2014	Japan	Treatment	OR	No	Interactive	Perception/Understanding	No	World	mirror	marker	y	y	yes	4
24616655	Treatment of phantom limb pain (PLP) based on augmented reality and gaming controlled by myoelectric pattern recognition: a case study of a chronic PLP patient.	2014	Sweden	Treatment	Rehab	No	Interactive	Perception/Understanding	No	World	display	marker	y	y	yes	6
24612471	Augmented-reality-based skills training for robot-assisted urethrovesical anastomosis: a multi-institutional randomised controlled trial.	2014	USA	Training	Simulation	No	Interactive	Perception/Understanding	No	Head	vst	marker	y	y	yes	6
24609700	Robotic duodenopancreatectomy assisted with augmented reality and real-time fluorescence guidance.	2014	France	Treatment	OR	No	Interactive	Perception/Understanding	No	World	projection	marker	y	y	yes	5
24488352	Stereoscopic augmented reality for laparoscopic surgery.	2014	USA	Treatment	OR	No	Interactive	Perception/Understanding	No	World	display	marker	y	y	yes	5
24461259	Real-time advanced spinal surgery via visible patient model and augmented reality system.	2013	Singapore	Treatment	OR	No	Interactive	Perception/Understanding	No	World	projection	marker	n	y	yes	4
24438993	Hand gesture guided robot-assisted surgery based on a direct augmented reality interface.	2013	Taiwan	Treatment	OR	No	Interactive	Perception/Understanding	No	World	projection	marker	y	y	yes	5
24436832	Augmented reality-based navigation system for wrist arthroscopy: feasibility.	2013	France	Treatment	OR	No	Interactive	Perceptual Association	No	Head	microscope	marker	y	y	yes	3
24403436	An assistive navigation system based on augmented reality and context awareness for people with mild cognitive impairments.	2013	Spain	Treatment	Therapy	No	Interactive	Documented	No	Body	smartphone	none	y	n	yes	3
24338625	An augmented reality home-training system based on the mirror training and imagery approach.	2013	Germany	Treatment	Therapy	No	Interactive	Perception/Understanding	No	Head	ost	natural	y	y	no	5
24267404	Prototype tactile feedback system for examination by skin touch.	2014	Korea	Treatment	Therapy	No	Haptic	Behavorial Association	No	World	display	none	y	y	no	4
24259856	The Effects of Augmented Reality-based Otago Exercise on Balance, Gait, and Falls Efficacy of Elderly Women.	2013	Korea	Treatment	Therapy	No	Interactive	Perception/Understanding	No	World	display	natural	y	y	no	7
24178862	Real-time image guidance in laparoscopic liver surgery: first clinical experience with a guidance system based on intraoperative CT imaging.	2014	Germany	Treatment	OR	No	Interactive	Perception/Understanding	No	World	display	marker	y	y	no	5
24045105	Computer-assisted orthognathic surgery: waferless maxillary positioning, versatility, and accuracy of an image-guided visualisation display.	2013	Germany	Treatment	OR	No	Interactive	Perception/Understanding	No	Body	tablet	marker	y	y	yes	4
23993906	Multisensory integration across exteroceptive and interoceptive domains modulates self-experience in the rubber-hand illusion.	2013	UK	Treatment	Therapy	No	Interactive	Perception/Understanding	No	Head	vst	natural	y	y	yes	3
23952323	A novel 3D guidance system using augmented reality for percutaneous vertebroplasty: technical note.	2013	Japan	Treatment	OR	No	Interactive	Perceptual Association	No	Head	ost	marker	y	y	no	5
23943389	Augmented reality-guided artery-first pancreatico-duodenectomy.	2013	France	Treatment	OR	No	Interactive	Perceptual Association	No	World	display	natural	y	n	no	3
23888316	Projector-based surgeon-computer interaction on deformable surfaces.	2013	Germany	Treatment	OR	No	Interactive	Perceptual Association	No	World	projection	natural	y	y	yes	3
23880030	An augmented reality (AR)-based vocational task prompting system for people with cognitive impairments.	2013	Taiwan	Training	Therapy	No	Interactive	Perceptual Association	No	World	display	marker	y	y	no	4
23879701	A novel dental implant guided surgery based on integration of surgical template and augmented reality.	2013	Taiwan	Treatment	OR	No	Interactive	Perceptual Association	No	Head	vst	marker	y	y	yes	4
23703710	Real-time in situ three-dimensional integral videography and surgical navigation using augmented reality: a pilot study.	2013	Japan	Treatment	OR	No	Interactive	Perceptual Association	No	World	mirror	marker	y	y	no	5
23684617	Augmented environments for the targeting of hepatic lesions during image-guided robotic liver surgery.	2013	Switzerland	Treatment	OR	No	Interactive	Perception/Understanding	No	Head	vst	marker	y	y	no	6
23674416	An augmented reality system for epidural anesthesia (AREA): prepuncture identification of vertebrae.	2013	Canada	Treatment	OR	No	Interactive	Perception/Understanding	No	World	display	marker	y	y	no	4
23649730	Projection-based visual guidance for robot-aided RF needle insertion.	2013	Singapore	Treatment	OR	No	Interactive	Perceptual Association	No	World	projection	marker	y	y	yes	4
23541864	Context-aware Augmented Reality in laparoscopic surgery.	2013	Germany	Treatment	OR	No	Interactive	Perception/Understanding	No	World	display	marker	y	y	no	5
23526436	Mobile augmented reality for computer-assisted percutaneous nephrolithotomy.	2013	Germany	Treatment	OR	No	Interactive	Perception/Understanding	No	Body	tablet	marker	y	y	yes	4
23466685	Stereoscopic augmented reality for da Vinciiï¿½ robotic biliary surgery.	2013	Switzerland	Treatment	OR	No	Interactive	Perception/Understanding	No	Head	vst	marker	y	y	no	5
23428451	Leveraging virtual humans to effectively prepare learners for stressful interpersonal experiences.	2013	USA	Training	Simulation	No	Interactive	Perception/Understanding	No	World	display	none	none	none	no	5
23404553	Preliminary study on the clinical application of augmented reality neuronavigation.	2013	Japan	Treatment	OR	No	Interactive	Perceptual Association	No	World	display	marker	y	y	yes	5
23400153	Deformation-based augmented reality for hepatic surgery.	2013	France	Treatment	OR	No	Interactive	Behavorial Association	No	Head	microscope	marker	y	y	no	5
23377707	Percutaneous lung biopsy: comparison between an augmented reality CT navigation system and standard CT-guided technique.	2013	Italy	Treatment	OR	No	Interactive	Perception/Understanding	No	World	display	marker	y	y	no	6
23329279	Ultrasound-guided facet joint injection training using Perk Tutor.	2013	Canada	Training	Simulation	No	Interactive	Perception/Understanding	No	World	display	marker	y	y	no	8
24807885	The therapeutic lamp: treating small-animal phobias.	2013	Italy	Treatment	Therapy	No	Interactive	Perception/Understanding	No	Head	vst	natural	y	y	no	6
23269747	An augmented reality haptic training simulator for spinal needle procedures.	2013	Canada	Training	Simulation	No	Interactive	Perceptual Association	No	World	display	marker	y	y	no	5
23239589	Augmented reality to the rescue of the minimally invasive surgeon. The usefulness of the interposition of stereoscopic images in the Da Vinciï¿½ robotic console.	2012	Switzerland	Treatment	OR	No	Interactive	Perceptual Association	No	World	display	marker	y	y	no	7
23123995	Augmented reality image guidance improves navigation for beating heart mitral valve repair.	2012	Canada	Treatment	OR	No	Interactive	Perceptual Association	No	World	display	marker	y	y	no	6
22926549	MR image overlay guidance: system evaluation for preclinical use.	2012	Canada	Treatment	OR	No	Interactive	Perceptual Association	No	World	mirror	marker	y	y	no	6
22864885	Real-time computed tomography-based augmented reality for natural orifice transluminal endoscopic surgery navigation.	2013	USA	Treatment	OR	No	Interactive	Perception/Understanding	No	Head	vst	marker	y	y	no	5
22833264	Surgeons blinded by enhanced navigation: the effect of augmented reality on attention.	2012	USA	Treatment	OR	No	Interactive	Perception/Understanding	No	World	projection	marker	y	n	no	4
22772435	Real-time intraoperative visualization of myocardial circulation using augmented reality temperature display.	2012	Sweden	Treatment	OR	No	Interactive	Perception/Understanding	No	World	projection	none	n	n	yes	6
22752350	Augmented reality patient-specific reconstruction plate design for pelvic and acetabular fracture surgery.	2012	China	Treatment	OR	No	Interactive	Perceptual Association	No	World	display	marker	y	y	yes	7
22627882	A fluorolaser navigation system to guide linear surgical tool insertion.	2012	Japan	Treatment	OR	No	Interactive	Perceptual Association	No	World	display	marker	y	y	yes	6
22592259	Precise X-ray and video overlay for augmented reality fluoroscopy.	2012	Germany	Treatment	OR	No	Interactive	Perceptual Association	No	World	mirror	marker	n	n	yes	6
22549904	Console-integrated stereoscopic OsiriX 3D volume-rendered images for da Vinci colorectal robotic surgery.	2012	Switzerland	Treatment	OR	No	Interactive	Perceptual Association	No	Head	vst	marker	y	y	no	6
22503171	The use of computerised simulators for training of transthoracic and transoesophageal echocardiography. The future of echocardiographic training?	2012	Australia	Training	Simulation	No	Interactive	Perception/Understanding	No	Head	vst	marker	n	n	no	8
22460401	An optimized video system for augmented reality in endodontics: a feasibility study.	2013	Germany	Treatment	OR	No	Interactive	Perception/Understanding	No	Head	vst	none	n	n	no	5
22399157	Utility of augmented reality system in hepatobiliary surgery.	2012	Japan	Treatment	OR	No	Interactive	Perceptual Association	No	Head	ost	marker	y	n	yes	6
22298412	In vitro three-dimensional aortic vasculature modeling based on sensor fusion between intravascular ultrasound and magnetic tracker.	2012		Treatment	OR	No	Interactive	Perception/Understanding	No	World	display	marker	n	y	yes	6
22261498	The use of real-time image stabilization and augmented reality eyewear in the treatment of oscillopsia.	2011	Canada	Treatment	Therapy	No	Interactive	Perceptual Association	No	Head	ost	natural	y	n	yes	5
22015571	Evaluation of a portable image overlay projector for the visualisation of surgical navigation data: phantom studies.	2011	Switzerland	Treatment	OR	No	Interactive	Perceptual Association	No	World	projection	marker	y	n	no	7
21785944	Robust bronchoscope motion tracking using sequential Monte Carlo methods in navigated bronchoscopy: dynamic phantom and patient validation.	2011	Japan	Treatment	OR	No	Interactive	Substitution	No	World	display	marker	y	n	yes	6
10.1109_DeSE.2016.6	Visual Augmentation Glasses for People with Impaired Vision.	2017	UK	Treatment	Therapy	No	Interactive	Perceptual Association	No	head	vst	natural	y	n	no	4
10.1109_BHI.2017.7897199	Indoor navigation with mobile augmented reality and beacon technology for wheelchair users.	2017	Brazil	Treatment	Therapy	No	Interactive	Perception/Understanding	No	body	smartphone	marker	y	n	yes	4
10.1016_j.jbiomech.2017.10.030	A gait retraining system using augmented-reality to modify footprint parameters: Effects on lower-limb sagittal-plane kinematics.	2017	Switzerland	Treatment	Therapy	No	Interactive	Perceptual Association	No	world	projection	natural	y	n	yes	5
10.4103_jpi.jpi_13_17	A design study investigating augmented reality and photograph annotation in a digitalized grossing workstation.	2017	Sweden	Treatment	Therapy	No	Haptic	Perceptual Association	No	world	display	marker	n	y	no	4
Ciccio2017	A model proposal for augmented reality game creation to incentivize physical activity.	2017	Costa Rica	Treatment	Therapy	No	Interactive	Perceptual Association	No	body	smartphone	marker	y	n	yes	2
10.1080_24699322.2017.1358400	A new head-mounted display-based augmented reality system in neurosurgical oncology: a study on phantom.	2017	Italy	Treatment	OR	No	Interactive	Perceptual Association	No	head	vst	marker	n	n	no	4
10.1117_12.2255897	Usability of a real-time tracked augmented reality display system in musculoskeletal injections.	2017	Canada	Treatment	Therapy	No	Interactive	Perceptual Association	no	world	mirror	natural	y	n	no	4
10.1117_12.2251625	Augmented reality with Microsoft HoloLens holograms for near infrared fluorescence based image guided surgery.	2017	USA	Treatment	OR	No	Interactive	Perceptual Association	No	head	ost	mixture	y	y	yes	4
10.1117_12.2255833	The implementation of an AR (augmented reality) approach to support mammographic interpretation training - An initial feasibility study.	2017	UK	Training	Simulation	no	interactive	Perceptual Association	No	world	display	natural	y	n	yes	4
10.1186_s13550-017-0312-1	Introducing navigation during melanoma-related sentinel lymph node procedures in the head-and-neck region.	2017	Netherlands	Treatment	OR	No	Interactive	Perceptual Association	No	world	display	marker	n	y	Yes	7
10.3233_TAD-170159	Augmenting space: Enhancing health, safety, and well-being of older adults through hybrid spaces.	2017	USA	Treatment	Therapy	No	Interactive	Perception/Understanding	No	body	tablet	natural	y	n	yes	5
10.1117_12.2256081	An interactive, stereoscopic virtual environment for medical imaging visualization, simulation and training.	2017	USA	Training	mobileAR	No	Interactive	Perceptual Association	No	world	projection	marker	y	n	yes	4
10.1093_ons_opw017	Navigation and image injection for control of bone removal and osteotomy planes in spine surgery.	2017	Germany	Treatment	OR	No	Interactive	Perceptual Association	No	head	microscope	mixture	y	y	yes	7
10.1115_1.4033847	High-fidelity medical training model augmented with virtual reality and conformable sensors.	2016	USA	Training	Simulation	No	Haptic	Behavorial Association	No	world	display	marker	y	y	yes	4
10.1097_MNM.0000000000000524	A pilot study of SPECT/CT-based mixed-reality navigation towards the sentinel node in patients with melanoma or Merkel cell carcinoma of a lower extremity.	2016	Netherlands	Treatment	OR	No	Interactive	Perceptual Association	No	world	display	marker	n	y	Yes	7
10.1186_s12984-016-0153-6	Effect of a mixed reality-based intervention on arm, hand, and finger function on chronic stroke.	2016	Spain	Treatment	Rehab	No	Interactive	Behavorial Association	No	world	projection	natural	y	n	yes	7
10.1109_BHI.2016.7455889	A novel immersive augmented reality system for prosthesis training and assessment.	2016	Germany	Treatment	Rehab	No	Interactive	Behavorial Association	No	head	vst	marker	y	n	yes	4
10.1117_12.2216239	Endoscopic feature tracking for augmented-reality assisted prosthesis selection in mitral valve repair.	2016	Germany	Treatment	OR	No	Interactive	Perceptual Association	No	world	display	marker	y	n	yes	7
10.1109_TISHW.2016.7847779	Input system interface for image-guided surgery based on augmented reality.	2016	Portugal	Treatment	Therapy	No	Interactive	Perceptual Association	No	head	ost	marker	n	y	no	4
10.1117_12.2216057	Structure Sensor for mobile markerless augmented reality.	2016	Germany	Treatment	Therapy	No	Interactive	Perceptual Association	No	body	tablet	natural	y	y	yes	6
10.1016_j.jmhi.2015.12.001	Enhancing visual performance in individuals with cortical visual impairment (homonymous hemianopsia): Tapping into blindsight.	2015	USA	Treatment	Therapy	No	Interactive	Perceptual Association	No	head	vst	none	none	none	no	2
10.1109_PAHCE.2015.7173340	Gait Analysis System by Augmented Reality.	2015	Mexico	Treatment	Rehab	No	Interactive	Perception/Understanding	No	world	display	marker	y	n	yes	4
10.1007_s12630-015-0367-2	Computerized training system for ultrasound-guided lumbar puncture on abnormal spine models: a randomized controlled trial [Un systï¿½me de formation informatisï¿½ pour rï¿½aliser une ponction lombaire ï¿½choguidï¿½e sur des modï¿½les de colonne vertï¿½brale anormale: une ï¿½tude randomisï¿½e contrï¿½lï¿½e].	2015	Canada	Treatment	OR	No	Haptic	Perceptual Association	No	world	display	marker	y	y	no	7
10.3171_2014.9.JNS141001	Augmented reality-guided neurosurgery: Accuracy and intraoperative application of an image projection technique.	2015	Germany	Treatment	OR	No	Interactive	Perceptual Association	No	world	projection	marker	n	y	no	6
10.1007_s11548-014-1124-7	The NifTK software platform for image-guided interventions: platform overview and NiftyLink messaging.	2015	UK	Treatment	OR	No	Interactive	Behavorial Association	No	world	display	marker	y	n	yes	6
10.1117_12.2077008	Augmented microscopy with near-infrared fluorescence detection.	2015	USA	Treatment	OR	No	Interactive	Behavorial Association	No	head	microscope	marker	y	n	yes	5
10.1117_12.2082511	Methods for a fusion of Optical Coherence Tomography and stereo camera image data.	2015	Germany	Treatment	OR	No	Interactive	Perceptual Association	No	head	Microscope	natural	y	n	yes	4
10.1117_12.2082277	Dynamic heart phantom with functional mitral and aortic valves.	2015	USA	Training	Simulation	No	Haptic	Perceptual Association	No	world	display	none	none	none	no	4
10.1117_12.2183548	Virtual intraoperative surgical photoacoustic microscopy.	2015	South Korea	Treatment	OR	No	Interactive	Perceptual Association	No	head	microscope	natural	y	n	yes	6
10.1117_12.2081888	Intraoperative on-the-fly organ-mosaicking for laparoscopic surgery	2015	Germany	Treatment	OR	No	Interactive	Perceptual Association	No	world	display	mixture	y	y	yes	6
10.1117_12.2082545	Augmenting real-time video with virtual models for enhanced visualization for simulation, teaching, training and guidance.	2015	USA	Training	Simulation	No	Interactive	Perceptual Association	No	world	display	marker	y	n	yes	3
10.1227_NEU.0000000000000921	Video-assisted navigation for adjustment of image-guidance accuracy to slight brain shift.	2015	USA	Treatment	OR	No	Interactive	Behavorial Association	No	head	microscope	natural	y	n	yes	6
10.1016_j.arthro.2014.08.016	Fundamental arthroscopic skill differentiation with virtual reality simulation.	2015	USA	Training	Simulation	No	Haptic	Perceptual Association	No	world	display	marker	y	y	yes	4
10.1007_s11548-013-0970-z	Task and crisis analysis during surgical training.	2014	Germany	Training	Simulation	No	Haptic	Perceptual Association	No	world	display	marker	y	y	yes	6
10.1186_1743-0003-11-64	Increasing motivation in robot-aided arm rehabilitation with competitive and cooperative gameplay.	2014	Switzerland	Treatment	Therapy	No	Haptic	Behavorial Association	Yes	world	display	marker	n	y	no	7
10.3233_978-1-61499-375-9-204	Evaluation of a mobile augmented reality application for image guidance of neurosurgical interventions	2014	Canada	Treatment	OR	No	Interactive	Perceptual Association	No	body	tablet	marker	y	n	yes	6
10.1177_1545968313498649	Error augmentation enhancing arm recovery in individuals with chronic stroke: A randomized crossover design	2014	USA	Treatment	Rehab	No	Haptic	Perceptual Association	No	world	display	marker	y	n	no	7
10.1515_ijdhd-2014-0327	Augmented reality improves myoelectric prosthesis training.	2014	Sweden	Treatment	Therapy	No	Haptic	Perceptual Association	No	world	display	marker	y	n	no	7
10.3233_978-1-61499-432-9-707	Virtual Patients in a Real Clinical Context using Augmented Reality: Impact on Antibiotics Prescription Behaviors	2014	Sweden	Training	mobileAR	No	Interactive	Perception/Understanding	No	body	Tablet	marker	y	n	yes	3
10.1117_12.2039877	Intraoperative surgical photoacoustic microscopy (IS-PAM) using augmented reality.	2014	South Korea	Treatment	OR	No	Interactive	Perceptual Association	No	head	microscope	natural	y	n	yes	6
10.1117_12.2043929	Stereoscopic augmented reality using ultrasound volume rendering for laparoscopic surgery in children.	2014	USA	Treatment	OR	No	Interactive	Perceptual Association	No	world	display	natural	y	n	yes	5
10.1097_OPX.0000000000000326	An Augmented-Reality Edge Enhancement Application for Google Glass	2014	USA	Treatment	Therapy	No	Interactive	Perception/Understanding	No	head	ost	natural	y	n	yes	6
10.1109_EMBC.2014.6944908	An augmented reality framework for optimization of computer assisted navigation in endovascular surgery.	2014	Canada	Training	Simulation	No	Haptic	Perceptual Association	No	world	display	marker	y	y	yes	4
10.12687_phleb2218-5-2014	Cryo-laser and cryo-sclerotherapy guided by Augmented Reality: Report of 140 Cases [Kryo-Laser und Kryo-Sklerotherapie in der erweiterten Realitï¿½t Bericht zu 140 Fï¿½llen].	2014	Brazil	Treatment	Therapy	No	Interactive	Perceptual Association	No	body	tablet	natural	y	n	yes	8
10.1115_1.4027017	Augmented reality for improving catheterization in magnetic resonance imaging-guided cardiac electrophysiology therapy.	2014	USA	Treatment	OR	No	Haptic	Behavorial Association	No	world	display	marker	y	n	no	4
10.1515_ijdhd-2014-0328	Patient engagement and clinical feasibility of Augmented Reflection Technology for stroke rehabilitation.	2014	New Zeeland	Treatment	Rehab	No	Interactive	Perceptual Association	No	world	display	none	none	none	yes	8
10.1007_s00464-014-3592-9	Real-time navigation by fluorescence-based enhanced reality for precise estimation of future anastomotic site in digestive surgery.	2014	France	Treatment	OR	No	Interactive	Perceptual Association	No	world	display	marker	n	y	yes	6
10.1109_SeGAH.2014.7067087	The mobile RehAppï¿½: An AR-based mobile game for ankle sprain rehabilitation.	2014	Australia	Treatment	Rehab	No	Interactive	Perceptual Association	No	body	smartphone	marker	y	n	yes	6
10.1117_12.2043997	Motion magnification for endoscopic surgery.	2014	Canada	Treatment	OR	No	Interactive	Behavorial Association	No	world	display	natural	y	n	yes	3
10.1007_s00464-014-3425-x	Learning from visual force feedback in box trainers: Tissue manipulation in laparoscopic surgery.	2014	Netherlands	Training	Simulation	No	Haptic	Perception/Understanding	No	world	display	marker	y	n	no	7
10.1109_SeGAH.2014.7067098	Spatially aware mobile interface for 3D visualization and interactive surgery planning.	2014	Brazil	Treatment	OR	No	Interactive	Perceptual Association	No	body	tablet	marker	y	n	yes	6
10.1118_1.4892181	Image-guided transorbital procedures with endoscopic video augmentation.	2014	USA	Treatment	OR	No	Interactive	Perceptual Association	No	world	display	natural	y	n	yes	6
10.1093_ehjci_jeu019	Three-dimensional rotational angiography fused with multimodal imaging modalities for targeted endomyocardial injections in the ischaemic heart.	2014	Belgium	Treatment	OR	No	Interactive	Perceptual Association	No	world	display	natural	y	n	yes	6
10.1117_12.2041609	Construction of a multimodal CT-video chest model	2014	USA	Treatment	OR	No	Interactive	Perceptual Association	No	world	display	natural	y	n	yes	3
10.1007_s11548-013-0912-9	The use of a head-mounted display in oral implantology: A feasibility study.	2014	Germany	Treatment	OR	No	Interactive	Perceptual Association	No	head	vst	natural	y	n	yes	6
10.1515_ijdhd-2014-0326	Vision-based categorization of upper body motion impairments and post-stroke motion synergies.	2014	Canada	Treatment	Rehab	no	interactive	Perceptual Association	no	world	display	natural	y	y	Yes	5
10.1109_EMBC.2013.6610575	Comparing 'pick and place' task in spatial Augmented Reality versus non-immersive Virtual Reality for rehabilitation setting.	2013	USA	Treatment	Rehab	no	Mixture	Perceptual Association	no	world	display	natural	n	y	Yes	5
10.3834_uij.1944-5784.2013.06.09	The feasibility of navigation-assisted mapping of bladder tumors during transurethral resection.	2013	Netherlands	Treatment	OR	No	interactive	Perceptual Association	No	world	display	marker	n	y	No	4
10.1007_s00701-013-1668-2	A novel augmented reality system of image projection for image-guided neurosurgery.	2013	Germany	Treatment	OR	no	interactive	Perception/Understanding	no	world	projection	marker	n	y	No	5
10.1166_jmihi.2013.1131	Research status in the fusion and enrichment of medical imaging for high quality diagnosis and treatment (FERMI) project.	2013	Japan	Treatment	OR	no	interactive	Perception/Understanding	no	world	display	marker	y	y	No	5
10.1016_j.compmedimag.2013.03.002	Prediction of deformations during endovascular aortic aneurysm repair using finite element simulation.	2013	France	Treatment	OR	no	interactive	Perception/Understanding	no	world	display	natural	y	y	No	6
10.3233_978-1-61499-209-7-363	Surgical navigation with a head-mounted tracking system and display.	2013	USA	Treatment	OR	no	interactive	Perception/Understanding	no	world	display	marker	y	n	No	5
10.1109_EMBC.2012.6346511	AREA: An augmented reality system for epidural anaesthesia.	2012	Canada	Treatment	OR	no	interactive	Perception/Understanding	no	world	display	marker	n	y	Yes	5
10.1109_EMBC.2012.6346203	Comparative evaluation of monocular augmented-reality display for surgical microscopes.	2012	Spain	Treatment	OR	no	interactive	Perceptual Association	no	head	microscope	natural	y	y	No	5
Nakao2012	Synchronized visualization of bone cutting to support microendoscopic discectomy.	2012	Japan	Treatment	or	no	Mixture	Perception/Understanding	no	world	display	marker	y	n	No	6
http://www.academia.edu/7366768/Semi_Portable_Rehabilitation_System_for_Upper_Limb_Disability	Semi portable rehabilitation system for upper limb disability.	2012	Singapore	Treatment	Rehab	no	interactive	Perception/Understanding	no	world	display	natural	n	y	Yes	5
10.3233_978-1-61499-022-2-111	Anatomic hepatectomy planning through mobile display visualization and interaction.	2012	Brazil	Treatment	OR	no	interactive	Perceptual Association	no	body	smartphone	marker	n	y	Yes	4
10.1109/CBMS.2012.6266298	Inexpensive monocular pico-projector-based augmented reality display for surgical microscope.	2012	USA	Treatment	Therapy	No	Interactive	Perception/Understanding	No	head	microscope	marker	y	n	no	6
10.1002/alr.21049	The effect of augmented real-time image guidance on task workload during endoscopic sinus surgery.	2012	Canada	Treatment	Therapy	No	Interactive	Perceptual Association	no	world	display	marker	n	y	yes	6
10.1109/BHI.2012.6211617	Simple augmented reality system for 3D ultrasonic image by see-through HMD and single camera and marker combination.	2012	Japan	Treatment	mobileAR	No	Interactive	Perceptual Association	no	world	display	marker	n	y	no	3
10.3233/TAD-2012-0344	NAVIG: Guidance system for the visually impaired using virtual augmented reality.	2012	France	Treatment	Therapy	No	Interactive	Perceptual Association	No	body	tablet	none	y	n	no	5
