# Supplementary material for: Augmented Reality in Medicine: Systematic and Bibliographic Review
Source: JMIR Mhealth Uhealth. 2019 Apr 26;7(4):e10967. doi: 10.2196/10967 (PMC6658230; doi:10.2196/10967)
Supplement: Multimedia Appendix 2 [file mhealth_v7i4e10967_app2.xlsx]

## Sheet: Tabelle2
PaperClassification	PubMed ID	Title
*	28291491	An Augmented Reality-Based Approach for Surgical Telementoring in Austere Environments.
*	28258117	Augmented reality in bone tumour resection: An experimental study.
#	28252891	The Fourth Industrial Revolution: Proceedings of a Workshopâ€”in Brief.
Review	28211829	Virtual and augmented reality inÂ theÂ treatment of phantom limb pain: AÂ literature review.
duplicat with 27172513, deleted by pubmed	28169774	The influence of lifestyle habits on quality of life in patients with established rheumatoid arthritis-A constant balancing between ideality and reality.
Review	28137372	Utilizing virtual and augmented reality for educational and clinical enhancements in neurosurgery.
NT -> PokemonGo	28135114	Videogame-Related Illness and Injury: A Review of the Literature and Predictions for PokÃ©mon GO!
FP -> VR	28105952	Movement visualisation in virtual reality rehabilitation of the lower limb: a systematic review.
Review	28090510	Augmented and virtual reality in surgery-the digital surgical environment: applications, limitations and legal pitfalls.
Review	28043101	Erratum: Application of Virtual, Augmented, and Mixed Reality to Urology.
NT -> PokemonGo	28042515	PokÃ©mon Go and Exposure to Mosquito-Borne Diseases: How Not to Catch 'Em All.
*	27930431	First-Person Point-of-View-Augmented Reality for Central Line Insertion Training: A Usability and Feasibility Study.
*	27916234	Phantom motor execution facilitated by machine learning and augmented reality as treatment for phantom limb pain: a single group, clinical trial in patients with chronic intractable phantom limb pain.
FP -> comment	27916233	Augmented reality for treatment of phantom limb pain-are we there yet?
*	27853384	eHealth technologies to support nutrition and physical activity behaviors in diabetes self-management.
FP -> no ar	27813710	Usefulness of Three-Dimensional Modeling in Surgical Planning, Resident Training, and Patient Education.
Review	27741424	Augmented reality in surgery: The Computer-Aided Medicine revolution.
*	27774517	Augmented Reality Imaging System: 3D Viewing of a Breast Cancer.
FP -> comment	27757359	Augmented Reality and Wearable Technology in Image-guided Navigation and Preoperative Planning.
Review	27706017	Application of Virtual, Augmented, and Mixed Reality to Urology.
FP -> comment	27706003	The Potential Application of Virtual, Augmented, and Mixed Reality in Neurourology.
*	27671899	Proctors exploit three-dimensional ghost tools during clinical-like training scenarios: a preliminary study.
*	27565425	Walking adaptability therapy after stroke: study protocol for a randomized controlled trial.
Nope	27564567	A study of an assisting robot for mandible plastic surgery based on augmented reality.
*	27563261	D3D augmented reality imaging system: proof of concept in mammography.
*	27553762	Laparoscopy Instructional Videos: The Effect of Preoperative Compared With Intraoperative Use on Learning Curves.
Review	27475417	Personalized, relevance-based Multimodal Robotic Imaging and augmented reality for Computer Assisted Interventions.
Review	27358760	Cybercare 2.0: meeting the challenge of the global burden of disease in 2030.
*	27230927	Toward (Hybrid) Navigation of a Fluorescence Camera in an Open Surgery Setting.
#	27199732	Cortical Modulation of Motor Control Biofeedback among the Elderly with High Fall Risk during a Posture Perturbation Task with Augmented Reality.
FP -> no ar	27172513	The influence of lifestyle habits on quality of life in patients with established rheumatoid arthritis-A constant balancing between ideality and reality.
*	27154749	An augmented realityÂ system in lymphatico-venous anastomosis surgery.
Review	27154018	Augmented reality in neurosurgery: a systematic review.
#	27098818	Efficacy of a Virtual Reality Commercial Gaming Device in Upper Limb Recovery after Stroke: A Randomized, Controlled Study.
*	27091754	Digital Environment for Movement Control in Surgical Skill Training.
#	27046620	Gunner Goggles: Implementing Augmented Reality into Medical Education.
FP -> no ar	27046556	Computer Imagery and Neurological Rehabilitation: On the Use of Augmented Reality in Sensorimotor Training to Step Up Naturally Occurring Cortical Reorganization in Patients Following Stroke.
#	27046545	Avoiding Focus Shifts in Surgical Telementoring Using an Augmented Reality Transparent Display.
*	27038964	Virtually transparent surgical instruments in endoscopic surgery with augmentation of obscured regions.
#	26986814	A Novel Artificial Intelligence System for Endotracheal Intubation.
Review	26959215	Transforming Clinical Education in Obstetrics and Gynecology: Gone Is the Day of the Sage on the Stage.
#	26950521	Learning anatomy via mobile augmented reality: Effects on achievement and cognitive load.
*	26938173	Augmented Reality System for Ultrasound Guidance of Transcatheter Aortic Valve Implantation.
*	26914485	Effects of a new device to guide venous puncture in elderly critically ill patients: results of a pilot randomized study.
#	26893136	[The future of radiology: What can we expect within the next 10 years?].
Nope	26878667	3D scintigraphic imaging and navigation in radioguided surgery: freehand SPECT technology and its clinical applications.
*	26804823	Medical telementoring using an augmented reality transparent display.
*	26737436	Visualizing the brain on a mixed reality smartphone application.
#	26721391	Metabolic connectivity for differential diagnosis of dementing disorders.
*	26718052	Mandibular angle split osteotomy based on a novel augmented reality navigation using specialized robot-assisted arms--A feasibility study.
*	26678947	Augmented reality, virtual reality and gaming: an integral part of nursing.
Review	26654300	[Precise thoracic surgery: new era of minimally invasive surgery].
*	26654178	App-assisted external ventricular drain insertion.
*	26620455	Augmented reality assisted surgery: a urologic training tool.
FP -> no ar	26620135	Virtual reality treatment and assessments for post-stroke unilateral spatial neglect: A systematic literature review.
FP -> no ar	26611358	The quest for precision in transanal total mesorectal excision.
*	26572882	Precision insertion of percutaneous sacroiliac screws using a novel augmented reality-based navigation system: a pilot study.
*	26525142	Vision-based markerless registration using stereo vision and an augmented reality surgical navigation system: a pilot study.
*	26455767	A Smartphone App to Assist Scalp Localization of Superficial Supratentorial Lesions--Technical Note.
Review	26433570	A Systematic Review of Virtual Reality Simulators for Robot-assisted Surgery.
Review	26409906	Clinical and surgical applications of smart glasses.
FP -> no ar	26409692	Establishing an evidence-base framework for driving rehabilitation in Parkinson's disease: A systematic review of on-road driving studies.
Review	26339283	Augmented Reality: A Brand New Challenge for the Assessment and Treatment of Psychological Disorders.
FP -> poster	26312886	Comparative effectiveness and safety of image guidance systems in surgery: a preclinical randomised study.
*	26182068	Social Behaviors and Active Videogame Play in Children with Autism Spectrum Disorder.
*	26161353	Utility of a Three-Dimensional Interactive Augmented Reality Program for Balance and Mobility Rehabilitation in the Elderly: A Feasibility Study.
*	26149832	Augmented reality visualization of deformable tubular structures for surgical simulation.
Nope	26140898	The Relationship of Endoscopic Proficiency to Educational Expense for Virtual Reality Simulator Training Amongst Surgical Trainees.
*	26138411	Choice of Human-Computer Interaction Mode in Stroke Rehabilitation.
Review	26133175	Computer vision and augmented reality in gastrointestinal endoscopy.
FP -> no ar	26126116	Cognitive Learning, Monitoring and Assistance of Industrial Workflows Using Egocentric Sensor Networks.
NT -> calibration	26123335	A simple sensor calibration technique for estimating the 3D pose of endoscopic instruments.
*	26103444	Usefulness of a Virtual Reality Percutaneous Trigeminal Rhizotomy Simulator in Neurosurgical Training.
*	26069857	The next evolution in radioguided surgery: breast cancer related sentinel node localization using a freehandSPECT-mobile gamma camera combination.
*	26024818	Pico Lantern: Surface reconstruction and augmented reality in laparoscopic surgery using a pick-up laser projector.
*	25909567	Comparative effectiveness and safety of image guidance systems in neurosurgery: a preclinical randomized study.
*	25883165	Training of carbohydrate estimation for people with diabetes using mobile augmented reality.
*	25882923	Development of a surgical navigation system based on augmented reality using an optical see-through head-mounted display.
#	25859201	A computerized tablet with visual feedback of hand position for functional magnetic resonance imaging.
FP -> no ar	25840893	Natural orifice translumenal endoscopic surgery (NOTES): emerging trends and specifications for a virtual simulator.
#	25801765	Development and Validation of a Novel Robotic Procedure Specific Simulation Platform: Partial Nephrectomy.
#	25748303	Augmentedreality-guided neurosurgery: accuracy and intraoperative application of an image projection technique.
Review	25733547	The "Iceberg Phenomenon": As Soon as One Technological Problem in NOTES Is Solved, the Next One Appears!
Review	25627128	Robotic surgery.
Review	25593963	The application of wearable technology in surgery: ensuring the positive impact of the wearable revolution on surgical patients.
Review	25574791	Current status of robotic simulators in acquisition of robotic surgical skills.
*	25570773	A novel upper limb rehabilitation system with self-driven virtual arm illusion.
#	25558785	Real-time modulation of visual feedback on human full-body movements in a virtual mirror: development and proof-of-concept.
FP -> no ar	25532458	Computer-aided molecular pathology interpretation in exploring prospective markers for oral submucous fibrosis progression.
*	25527874	Augmentedreality-assisted bypass surgery: embracing minimal invasiveness.
#	25477747	Mixed-realityexercise effects on participation of individuals with spinal cord injuries and developmental disabilities: a pilot study.
*	25465484	Precise positioning of an intraoral distractor using augmentedrealityin patients with hemifacial microsomia.
*	25465067	Real-time computer-generated integral imaging and 3D image calibration for augmentedrealitysurgical navigation.
*	25460812	Disaster medicinethrough Google Glass.
*	25413448	Telemedicine supported by AugmentedReality: an interactive guide for untrained people in performing an ECG test.
*	25361359	Emerging technology in surgical education: combining real-time augmentedrealityand wearable computing devices.
FP -> no ar	25306516	Fundamental arthroscopic skill differentiation with virtual realitysimulation.
*	25303925	A novel augmentedrealitysimulator for skills assessment in minimal invasive surgery.
*	25245926	Augmentedreality-assisted skull base surgery.
#	25230306	Smart multi-level tool for remote patient monitoring based on a wireless sensor network and mobile augmentedreality.
*	25204510	Evaluation of a simplified augmentedrealitydevice for ultrasound-guided vascular access in a vascular phantom.
*	25198032	Inattentional blindness increased with augmentedrealitysurgical navigation.
Review	25197187	Pediatric robotic urologic surgery-2014.
*	25149272	Mobile markerless augmentedrealityand its application in forensic medicine.
*	25050577	Mixed realityventriculostomy simulation: experience in neurosurgical residency.
*	25037466	Augmentedrealityin the surgery of cerebral arteriovenous malformations: technique assessment and considerations.
*	24962856	Augmentedrealitytelementoring (ART) platform: a randomized controlled trial to assess the efficacy of a new surgical education technology.
*	24876445	A heads-up display for diabetic limb salvage surgery: a view through the google looking glass.
*	24875036	Telementoring: use of augmentedrealityin orthopaedic education: AAOS exhibit selection.
#	24835294	The GOSTT concept and hybrid mixed/virtual/augmentedrealityenvironment radioguided surgery.
*	24829910	Ghostman: augmentedrealityapplication for telerehabilitation and remote instruction of a novel motor skill.
#	24815585	Three-dimensional imaging technology offers promise in medicine.
FP -> no ar	24745024	Reinforced feedback in virtual environment for rehabilitation of upper extremity dysfunction after stroke: preliminary data from a randomized controlled trial.
*	24722894	MR-guided vertebroplasty with augmentedrealityimage overlay navigation.
FP -> no ar	24698690	Mobilized dental pulp stem cells for pulp regeneration: initiation of clinical trial.
*	24670999	Critical evaluation of the usability of augmentedrealityophthalmoscopy for the training of inexperienced examiners.
*	24660816	Of molecules, medicine, and Google Glass.
*	24594927	Augmented reality in the surgery of cerebral aneurysms: a technical report
FP -> no ar	24579058	Virtual Realityfor Sensorimotor Rehabilitation Post-Stroke: The Promise and Current State of the Field.
*	24457635	Cadaveric feasibility study of da Vinci Si-assisted cochlear implant with augmentedvisual navigation for otologic surgery.
*	24436635	Directing driver attention with augmentedrealitycues.
*	24314190	An augmentedrealitynavigation system for pediatric oncologic surgery based on preoperative CT and MRI images.
*	24254384	A probe-based electromagnetic navigation system to integrate computed tomography during upper gastrointestinal endoscopy.
*	24236293	Design and validation of an augmentedrealitysystem for laparoscopic surgery in a real environment.
*	24216673	Easy-to-use augmentedrealityneuronavigation using a wireless tablet PC.
*	24110762	Comparing "pick and place" task in spatial AugmentedRealityversus non-immersive Virtual Realityfor rehabilitation setting.
*	24005547	Using augmentedrealityas a clinical support tool to assist combat medics in the treatment of tension pneumothoraces.
*	23970384	Identification of inferior pancreaticoduodenal artery during pancreaticoduodenectomy using augmentedreality-based navigation system.
*html	23963306	Effects of mobile augmentedrealitylearning compared to textbook learning on medical students: randomized controlled pilot study.
Review	23957947	Current perspectives in the use of molecular imaging to target surgical treatments for genitourinary cancers.
#	23921708	Robotics in keyhole transcranial endoscope-assisted microsurgery: a critical review of existing systems and proposed specifications for new robotic platforms.
#	23920637	Designing a mobile augmentedrealitytool for the locative visualisation of biomedical knowledge.
#	23920581	Explore and experience: mobile augmentedrealityfor medical training.
FP -> no ar	23863828	Feasibility of virtual realityaugmentedcycling for health promotion of people poststroke.
FP -> no ar	23534593	[Virtual realityand rehabilitation: why or why not? A systematic literature review].
*	23532109	Enhanced-realityvideo fluorescence: a real-time assessment of intestinal viability.
*	23494133	novel augmentedrealitysystem of image projection for image-guided neurosurgery.
#	23400191	Echo simulator with novel training and competency testing tools.
#	23400171	A Spatial AugmentedRealityrehab system for post-stroke hand rehabilitation.
*	23355307	An integrated approach to endoscopic instrument tracking for augmentedrealityapplications in surgical simulation training.
*	23355150	Image-guided laparoscopic surgery in an open MRI operating theater.
*	23328911	Augmentedrealityvisualization using image overlay technology for MR-guided interventions: cadaveric bone biopsy at 1.5 T.
*	23254799	Role of cranial and spinal virtual and augmentedrealitysimulation using immersive touch modules in neurosurgical training.
*	23269461	Short rigid scope and stereo-scope designed specifically for open abdominal navigation surgery: clinical application for hepatobiliary and pancreatic surgery.
Review	23233011	Is motion analysis a valid tool for assessing laparoscopic skill?
Review	23176998	AugmentedReality: can it enrich the practice of anesthesiology?
*	23117306	Practice on an augmentedreality/haptic simulator and library of virtual brains improves residents' ability to perform a ventriculostomy.
*	23103217	Augmentedrealityintravenous injection simulator based 3D medical imaging for veterinary medicine.
FP -> no ar	22877715	Vaginal prolapse repair: suture repair versus mesh augmentation: a urogynecology perspective.
*	22843764	Augmentedrealityvisualization with use of image overlay technology for MR imaging-guided interventions: assessment of performance in cadaveric shoulder and hip arthrography at 1.5 T.
*	22797956	ugmentedrealityvisualisation using an image overlay system for MR-guided interventions: technical performance of spine injection procedures in human cadavers at 1.5 Tesla.
*	22773232	Development and evaluation of a simulator-based laparoscopic training program for surgical novices.
*	22556316	Informatics in radiology: Intuitive user interface for 3D image manipulation using augmentedrealityand a smartphone as a remote control.
#	22432694	Augmentation of clozapine with another pharmacological agent: treatment for refractory schizophrenia in the 'real world'.
*	22350237	Single versus multimodality training basic laparoscopic skills.
*	22130783	Augmented reality navigation system for laparoscopic splenectomy in children based on preoperative CT image using optical tracking device.
*	28695116	Feasibility of an Autism-Focused Augmented Reality Smartglasses System for Social Communication and Behavioral Coaching.
*	28815109	Visualization of molecular structures using HoloLens-based augmented reality.
Duplicate CAVE deleted by pubmed not sure, some kind of advertisment	28175782	Augmented Reality in Print: Introducing the Neurosurgery "Layar".
NT -> Pokemon Go, Review	28809195	Pokémon-Go: Why Augmented Reality Games Offer Insights for Enhancing Public Health Interventions on Obesity-Related Diseases.
*	28809183	Helping Hands: Using Augmented Reality to Provide Remote Guidance to Health Professionals.
*	28792518	Rendering visual events as sounds: Spatial attention capture by auditory augmented reality.
*	28789011	Broadband ultrathin circular polarizer at visible and near-infrared wavelengths using a non-resonant characteristic in helically stacked nano-gratings.
*	28788867	Wide tunable shift of the reflection band in dual frequency cholesteric liquid crystals.
NS *	28785547	Smart article: application of intelligent platforms in next generation biomedical publications.
*	28764873	Automatic detection of surgical haemorrhage using computer vision.
*	28753888	Intraoperative Imaging Techniques to Support Complete Tumor Resection in Partial Nephrectomy.
*	28723111	Augmented Reality for Real-Time Detection and Interpretation of Colorimetric Signals Generated by Paper-Based Biosensors.
*	28694676	3D augmented reality mirror visual feedback therapy applied to the treatment of persistent, unilateral upper extremity neuropathic pain: a preliminary study.
*	28673889	Presurgical planning for supratentorial lesions with free Slicer software and Sina app.
*	28664416	A surgical robot with augmented reality visualization for stereoelectroencephalography electrode implantation.
NT -> standardized objects	28646401	A standardized set of 3-D objects for virtual reality research and applications.
NS *	28644758	An independent shopping experience for wheelchair users through augmented reality and RFID.
*	28639038	Characteristics predicting laparoscopic skill in medical students: nine years' experience in a single center.
Review *	28637947	Neurosurgical Virtual Reality Simulation for Brain Tumor Using High-definition Computer Graphics: A Review of the Literature.
NT -> Pokemon GO	28628384	"Pokémon Go!" May Promote Walking, Discourage Sedentary Behavior in College Students.
NT -> calibration	28623479	Fast calibration of electromagnetically tracked oblique-viewing rigid endoscopes.
NT -> no medical context	28600252	Radiative Transport Based Flame Volume Reconstruction from Videos.
NT -> no medical context	28584247	See-through optical combiner for augmented reality head-mounted display: index-matched anisotropic crystal lens.
NT -> no medical context	28574342	Robust 3D Object Tracking from Monocular Images using Stable Parts.
Review *	28573091	Virtual Reality and Augmented Reality in Plastic Surgery: A Review.
Review *	28571789	Virtual reality-based simulators for spine surgery: a systematic review.
NT -> Pokemon GO	28567393	The promise of an augmented reality game-<i>Pokémon GO</i>.
NT -> Heisenberg and Schrödinger	28566499	Finally making sense of the double-slit experiment.
*	28554878	Adherence to AHA Guidelines When Adapted for Augmented Reality Glasses for Assisted Pediatric Cardiopulmonary Resuscitation: A Randomized Controlled Trial.
FP -> VR	28545005	The efficacy of Trauma Management Therapy: A controlled pilot investigation of a three-week intensive outpatient program for combat-related PTSD.
Review *	28542716	Improving needle tip identification during ultrasound-guided procedures in anaesthetic practice.
NT -> no medical context	28531141	Eyes of Things.
*	28524449	Technical feasibility and safety of image-guided parieto-occipital ventricular catheter placement with the assistance of a wearable head-up display.
FP -> no AR	28514821	[The Way to Closed Loop - Dream and Reality].
NT -> Pokemon GO	28512111	An Initial Evaluation of the Impact of Pokémon GO on Physical Activity.
#	28505989	Pediatric robotic rehabilitation: Current knowledge and future trends in treating children with sensorimotor impairments.
FP -> no AR	28503726	Baroreflex dysfunction and augmented sympathetic nerve responses during mental stress in veterans with post-traumatic stress disorder.
NT -> serving food	28499433	ServAR: An augmented reality tool to guide the serving of food.
NT -> real time tracking	28475145	Real-Time Motion Tracking for Mobile Augmented/Virtual Reality Using Adaptive Visual-Inertial Fusion.
Review *	28471479	Internet and mobile interventions for depression: Opportunities and challenges.
Review *	28463612	Augmented-reality integrated robotics in neurosurgery: are we there yet?
NT -> definition	28453428	Reality Check: Basics of Augmented, Virtual, and Mixed Reality.
NT -> biochemical process	28436090	Using augmented reality to teach and learn biochemistry.
*	28434425	Augmented Reality in Neurosurgery: A Review of Current Concepts and Emerging Applications.
*	28420598	1.5 T augmented reality navigated interventional MRI: paravertebral sympathetic plexus injections.
*	28419750	The effectiveness of virtual and augmented reality in health sciences and medical anatomy.
NT -> Pokemon GO	28414007	Pokémon Go: digital health interventions to reduce cardiovascular risk.
*	28401399	Intelligent viewpoint selection for efficient CT to video registration in laparoscopic liver surgery.
Review *	28392037	Next-Generation Surgical Navigation Systems in Sinus and Skull Base Surgery.
NT -> no medical context	28391207	Evaluation of wearable haptic systems for the fingers in Augmented Reality applications.
*	28389876	Augmented reality in intraventricular neuroendoscopy.
*	28389019	Evolution in Visualization for Sinus and Skull Base Surgery: From Headlight to Endoscope.
NS *	28385568	Comparison between isotropic linear-elastic law and isotropic hyperelastic law in the finite element modeling of the brachial plexus.
NT -> Pokemon GO	28381393	Who Is Still Playing Pokémon Go? A Web-Based Survey.
*	28370970	Implementation of augmented reality in operative dentistry learning.
*	28361323	SLIDE: automatic spine level identification system using a deep convolutional neural network.
*	28355147	GLIMPSE: Google Glass interface for sensory feedback in myoelectric hand prostheses.
NS *	28348392	Augmented reality with image registration, vision correction and sunlight readability via liquid crystal devices.
*	28324155	[Robot-assisted pancreatic resection].
*	28659862	Usability of Three-dimensional Augmented Visual Cues Delivered by Smart Glasses on (Freezing of) Gait in Parkinson's Disease.
Review *	28624249	The Role of 3-D Heart Models in Planning and Executing Interventional Procedures.
FP -> VR	28540125	PROJECT HEAVEN: Preoperative Training in Virtual Reality.
*	28507827	Wearable Improved Vision System for Color Vision Deficiency Correction.
Review *	28503155	DJINNI: A Novel Technology Supported Exposure Therapy Paradigm for SAD Combining Virtual Reality and Augmented Reality.
*	28503140	Gravity as a Strong Prior: Implications for Perception and Action.
*	28478736	Computerised mirror therapy with Augmented Reflection Technology for early stroke rehabilitation: clinical feasibility and integration as an adjunct therapy.
Review *	28392819	Computer-Based Technologies in Dentistry: Types and Applications.
Review #	28387688	Using visual stimuli to enhance gait control.
#	28372285	Numerical simulation and identification of macroscopic vascularised liver behaviour: Case of indentation tests.
#	28331886	Effects of line fiducial parameters and beamforming on ultrasound calibration.
* CAVE French	28283212	[Identification of perforating vessels by augmented reality: Application for the deep inferior epigastric perforator flap].
NT -> Outdoor Shadow	28278470	A Context-Aware Method for Authentically Simulating Outdoors Shadows for Mobile Augmented Reality.
NT -> Pokemon GO	28271810	Childhood Obesity, Physical Activity, and Exercise.
FP -> pattern recognition of myelectric energie	28269492	Classification of non-weight bearing lower limb movements: towards a potential treatment for phantom limb pain based on myoelectric pattern recognition.
*	28269438	A novel wireless wearable fluorescence image-guided surgery system.
*	28269256	Telemedicine with mobile devices and augmented reality for early postoperative care.
*	28269251	Augmented reality for breast tumors visualization.
*	28267545	Fourier domain image fusion for differential X-ray phase-contrast breast imaging.
NS *	28243537	Using visuo-kinetic virtual reality to induce illusory spinal movement: the MoOVi Illusion.
NT -> Pokemon GO	28228102	Influence of Pokémon Go on physical activity levels of university players: a cross-sectional study.
FP -> VR	28222541	Augmented effects of EMG biofeedback interfaced with virtual reality on neuromuscular control and movement coordination during reaching in children with cerebral palsy.
Review/ only Spanish	28221151	[Techniques for percutaneous access during percutaneous nephrolithotomy.]
FP -> registration	28219432	Personalized heterogeneous deformable model for fast volumetric registration.
NT -> Pokemon GO	28219378	From urban planning and emergency training to Pokémon Go: applications of virtual reality GIS (VRGIS) and augmented reality GIS (ARGIS) in personal, public and environmental health.
NT -> molecules	28214437	ChemPreview: an augmented reality-based molecular interface.
NS *	28207400	A Low-cost Adaptive Balance Training Platform for Stroke Patients: A Usability Study.
NT -> acoustic classification	28207398	Acoustic Classification and Optimization for Multi-Modal Rendering of Real-World Scenes.
*	28198442	A novel augmented reality system for displaying inferior alveolar nerve bundles in maxillofacial surgery.
NT -> displays	28193871	Optimizing virtual reality for all users through gaze-contingent and adaptive focus displays.
NT -> drivingsafety	28189059	Augmented reality warnings in vehicles: Effects of modality and specificity on effectiveness.
Review *	28185205	A Review of Subthreshold Micropulse Laser and Recent Advances in Retinal Laser Technology.
NT -> Shopping	28184207	Analysis of Mental Workload in Online Shopping: Are Augmented and Virtual Reality Consistent?
NT -> NATO	28178189	Augmented Reality Tool for the Situational Awareness Improvement of UAV Operators.
FP -> Robotic Exoskeleton	28176425	Sensory tractography and robot-quantified proprioception in hemiparetic children with perinatal stroke.
FP -> disability and its impact	28164412	Jürgen Habermas and the dilemmas of experience of disability.
Review	28160692	The status of augmented reality in laparoscopic surgery as of 2016.
NT -> optic laboratories	28158127	Beyond laser safety glasses: augmented reality in optics laboratories.
NT -> AR vs. VR in manipulating objects	28129181	Augmented Reality vs Virtual Reality for 3D Object Manipulation.
NT -> HCI	28129169	Semantic Entity-Component State Management Techniques to Enhance Software Quality for Multimodal VR-Systems.
NT -> a new display	28129167	Wide Field Of View Varifocal Near-Eye Display Using See-Through Deformable Membrane Mirrors.
*	28118449	Augmented Reality Takes Parkinson Disease Dance Therapy Out of the Classroom.
*	28113859	Real-time 'eye-writing' recognition using electrooculogram (EOG).
*	28113237	See It With Your Own Eyes: Marker-less Mobile Augmented Reality for Radiation Awareness in the Hybrid Room.
NT -> no medical context	28113159	Future Reality: How Emerging Technologies Will Change Language Itself.
NT -> no medical context	28103193	Comprehensive Use of Curvature For Robust And Accurate Online Surface Reconstruction.
FP -> commentary	28097341	Augmented Reality Goes Bedside.
*	28089570	Use of augmented reality in laparoscopic gynecology to visualize myomas.
*	28084143	A portable surgical navigation device to display resection planes for bone tumor surgery.
NT -> no medical context	28026799	Background Extraction Using Random Walk Image Fusion.
*	27943043	Handling topological changes during elastic registration : Application to augmented reality in laparoscopic surgery.
NS *	27933006	System to Detect Racial-Based Bullying through Gamification.
NT -> no medical context	27930663	LivePhantom: Retrieving Virtual World Light Data to Real Environments.
*	27910205	Neurosurgical robotic arm drilling navigation system.
NT -> no medical context	27908072	Perceptual attributes for the comparison of head-related transfer functions.
NT -> Pokemon	27856340	Pokémon Go: A game changer for the physical inactivity crisis?
*	27834634	High-Quality See-Through Surgical Guidance System Using Enhanced 3-D Autostereoscopic Augmented Reality.
*	27822467	A Kinect-Based Physiotherapy and Assessment Platform for Parkinson's Disease Patients.
*	27806855	Here/In This Issue and There/Abstract Thinking: Augmented Reality Testing.
*	27796600	Robust augmented reality registration method for localization of solid organs' tumors using CT-derived virtual biomechanical model and fluorescent fiducials.
Review *	27796416	[Intraoperative multidimensional visualization].
*	27513166	Surgical Navigation Technology Based on Augmented Reality and Integrated 3D Intraoperative Imaging: A Spine Cadaveric Feasibility and Accuracy Study.
*	27788679	Visually-guided gait training in paretic patients during the first rehabilitation phase: study protocol for a randomized controlled trial.
NT -> no medical context	27775521	Augmented Reality Marker Hiding with Texture Deformation.
*	27761715	Feasibility and safety of augmented reality-assisted urological surgery using smartglass.
*	27752522	Laparoscopic stereoscopic augmented reality: toward a clinically viable electromagnetic tracking solution.
Review *	27746747	Transforming Experience: The Potential of Augmented Reality and Virtual Reality for Enhancing Personal and Clinical Change.
*	27731862	Feasibility of Augmented Reality in Clinical Simulations: Using Google Glass With Manikins.
NS *	27731839	Design of Mobile Augmented Reality in Health Care Education: A Theory-Driven Framework.
NT -> Pokemon	27713831	Potential perils of peri-Pokémon perambulation: the dark reality of augmented reality?
NS *	27636200	Exploring the impact of visual and movement based priming on a motor intervention in the acute phase post-stroke in persons with severe hemiparesis of the upper extremity.
*	27636179	Image-guided endoscopic surgery for spontaneous supratentorial intracerebral hematoma.
NS *	27633465	The CREST Simulation Development Process: Training the Next Generation.
NT -> cognitive load while folding origami	27592084	EEG-based cognitive load of processing events in 3D virtual worlds is lower than processing events in 2D displays.
*	27586484	MirrARbilitation: A clinically-related gesture recognition interactive tool for an AR rehabilitation system.
*	27581521	Distance learning ects and flipped classroom in the anatomy learning: comparative study of the use of augmented reality, video and notes.
*	27581336	IBIS: an OR ready open-source platform for image-guided neurosurgery.
FP -> Erratum	27558302	Erratum: Virtual Planning, Control, and Machining for a Modular-Based Automated Factory Operation in an Augmented Reality Environment.
*	27557230	Compact three-dimensional head-mounted display system with Savart plate.
*	27549358	Simulation-based training and assessment in urological surgery.
*	27544070	Inverse visualization concept for RGB-D augmented C-arms.
*	27530774	Intraoperative Computed Tomography Imaging for Navigated Laparoscopic Renal Surgery: First Clinical Experience.
*	27521727	Impact of Virtual and Augmented Reality Based on Intraoperative Magnetic Resonance Imaging and Functional Neuronavigation in Glioma Surgery Involving Eloquent Areas.
NT -> no medical context	27479973	Real-Time Radiometric Compensation for Optical See-Through Head-Mounted Displays.
NT -> no medical context	27479972	Retargeting Human-Object Interaction to Virtual Avatars.
NT -> no medical context	27479969	A Real-Time Augmented Reality System to See-Through Cars.
NT -> no medical context	27479967	Towards Kilo-Hertz 6-DoF Visual Tracking Using an Egocentric Cluster of Rolling Shutter Cameras.
NT -> Pokemon	27479151	Pokémon Go and augmented virtual reality games: a cautionary commentary for parents and pediatricians.
*	27454518	A Low-Cost iPhone-Assisted Augmented Reality Solution for the Localization of Intracranial Lesions.
Review	27454054	Virtually Nursing: Emerging Technologies in Nursing Education.
*	27450989	Augmented Reality Navigation Surgery Facilitates Laparoscopic Rescue of Failed Portal Vein Embolization.
*	27449683	iPhone-Assisted Augmented Reality Localization of Basal Ganglia Hypertensive Hematoma.
*	27446690	Augmented reality based real-time subcutaneous vein imaging system.
FP -> only sensor description	27428981	Sensors for Entertainment.
NT -> no medical context	27418110	Feature detection in biological tissues using multi-band and narrow-band imaging.
NT -> no medical context	27410572	See-through multi-projection three-dimensional display using transparent anisotropic diffuser.
NS *	27410124	Generic precise augmented reality guiding system and its calibration method based on 3D virtual model.
NT -> no medical context	27410076	Augmented reality three-dimensional display with light field fusion.
Abstract	27399533	335 A Modular, Multimodality Integrative Pipeline for Neurosurgery Simulation and Visualization.
*	27376720	On-patient see-through augmented reality based on visual SLAM.
*	27348417	Stereotactic navigation for TAMIS-TME.
NS *	27337529	Computer-Assisted Transcatheter Heart Valve Implantation in Valve-in-Valve Procedures.
*	27296449	Virtual phacoemulsification surgical simulation using visual guidance and performance parameters as a feasible proficiency assessment tool.
*	27287762	An augmented reality C-arm for intraoperative assessment of the mechanical axis: a preclinical study.
*	27283505	Video see-through augmented reality for oral and maxillofacial surgery.
*	27271840	Virtual Planning, Control, and Machining for a Modular-Based Automated Factory Operation in an Augmented Reality Environment.
#	27258807	Piloting Augmented Reality Technology to Enhance Realism in Clinical Simulation.
*	27250853	On-demand calibration and evaluation for electromagnetically tracked laparoscope in augmented reality visualization.
NT -> no medical context	27244395	Holographic display for see-through augmented reality using mirror-lens holographic optical element.
NT -> no medical context	27242480	Into the Wild: Neuroergonomic Differentiation of Hand-Held and Augmented Reality Wearable Displays during Outdoor Navigation with Functional Near Infrared Spectroscopy.
*	27239013	Instrument Motion Metrics for Laparoscopic Skills Assessment in Virtual Reality and Augmented Reality.
FP -> tracking	27237604	Real-time localization of articulated surgical instruments in retinal microsurgery.
*	27230779	A versatile intensity-based 3D/2D rigid registration compatible with mobile C-arm for endovascular treatment of abdominal aortic aneurysm.
FP -> liver diseases	27227433	Virtual Experiments Enable Exploring and Challenging Explanatory Mechanisms of Immune-Mediated P450 Down-Regulation.
FP -> reaction of previous paper	27220020	Re: Effectiveness of a Novel Augmented Reality-Based Navigation System in Treatment of Orbital Hypertelorism.
FP -> letter	27203151	Letter to the Editor: Augmented reality-guided neurosurgery.
Review *	27199648	Predictive Technologies: Can Smart Tools Augment the Brain's Predictive Abilities?
*	27190489	Clinical usefulness of augmented reality using infrared camera based real-time feedback on gait function in cerebral palsy: a case study.
NT -> no medical context	27184306	Suitability of virtual prototypes to support human factors/ergonomics evaluation during the design.
*	27177759	Robust augmented reality guidance with fluorescent markers in laparoscopic surgery.
Veterinary? *	27170650	Dynamic modulation of visual and electrosensory gains for locomotor control.
NS *	27164565	See It With Your Own Eyes: Markerless Mobile Augmented Reality for Radiation Awareness in the Hybrid Room.
NS *	27148039	Optical Myography: Detecting Finger Movements by Looking at the Forearm.
NS *	27137019	Beam steering for virtual/augmented reality displays with a cycloidal diffractive waveplate.
Review *	27134743	Advances in laparoscopic urologic surgery techniques.
*	27129565	Augmented reality in gynecologic surgery: evaluation of potential benefits for myomectomy in an experimental uterine model.
*	27089025	Augmented Reality on a C-Arm System: A Preclinical Assessment for Percutaneous Needle Localization.
*	27059022	Calibration of RGBD camera and cone-beam CT for 3D intra-operative mixed reality visualization.
#	27046605	A New Design for Airway Management Training with Mixed Reality and High Fidelity Modeling.
NT -> no medical context	27045910	Effects of Optical Combiner and IPD Change for Convergence on Near-Field Depth Perception in an Optical See-Through HMD.
NT -> no medical context	27008668	Towards Pervasive Augmented Reality: Context-Awareness in Augmented Reality.
*	26999151	Haptic, Virtual Interaction and Motor Imagery: Entertainment Tools and Psychophysiological Testing.
*	26995603	Preclinical usability study of multiple augmented reality concepts for K-wire placement.
*	26995597	Hand-eye calibration for rigid laparoscopes using an invariant point.
CAVE Duplicate! DOI identical	26992164	Real-time 'eye-writing' recognition using electrooculogram (EOG).
NT -> no medical context	26960031	GyroWand: An Approach to IMU-Based Raycasting for Augmented Reality.
FP -> paper about importance of egocentric and exocentric associations	26941686	The Egocentric Nature of Action-Sound Associations.
Review *	26939896	Importance of preoperative and intraoperative imaging for operative strategies].
*	26925804	Automatic localization of endoscope in intraoperative CT image: A simple approach to augmented reality guidance in laparoscopic surgery.
*	26921886	Small pulmonary nodule localization with cone beam computed tomography during video-assisted thoracic surgery: a feasibility study.
Review *	26905573	Systematic review on the effectiveness of augmented reality applications in medical training.
*	26903091	Fractal Fluctuations in Human Walking: Comparison Between Auditory and Visually Guided Stepping
NT -> no medical context	26890866	Reference View Selection in DIBR-Based Multiview Coding.
*	26886423	In Vivo versus Augmented Reality Exposure in the Treatment of Small Animal Phobia: A Randomized Controlled Trial.
*	26882325	Testing Augmented Reality for Cue Exposure in Obese Patients: An Exploratory Study.
Review *	26874531	Novel Technologies in Urologic Surgery: a Rapidly Changing Scenario.
*	26872810	Endoscopic scene labelling and augmentation using intraoperative pulsatile motion and colour appearance cues with preoperative anatomical priors.
Review *	26855540	Application of robotics in gastrointestinal endoscopy: A review.
FP -> Nanorobotics	26853420	Design, architecture and application of nanorobotics in oncology.
NT -> no medical context	26836568	Design and tolerance of a free-form optical system for an optical see-through multi-focal-plane display.
NT -> no medical context	26835963	Viewing angle enhancement of an integral imaging display using Bragg mismatched reconstruction of holographic optical elements.
NT -> no medical context	26832545	Fast-response switchable lens for 3D and wearable displays.
*	26820551	Augmented Reality Using Transurethral Ultrasound for Laparoscopic Radical Prostatectomy: Preclinical Evaluation.
*	26811080	Precise 3D/2D calibration between a RGB-D sensor and a C-arm fluoroscope.
*	26809235	Augmented reality visualization in head and neck surgery: an overview of recent findings in sentinel node biopsy and future perspectives.
NT -> no medical context	26799874	Evaluating User Experience of Augmented Reality Eyeglasses.
NT -> no medical context	26780810	Temporal Coherence Strategies for Augmented Reality Labeling.
*	26780802	Augmented Reality as a Countermeasure for Sleep Deprivation.
NT -> no medical context	26780797	From Motion to Photons in 80 Microseconds: Towards Minimal Latency for Virtual and Augmented Reality.
NS *	26766698	Augmented reality three-dimensional object visualization and recognition with axially distributed sensing.
*	26757365	A Novel Augmented Reality Navigation System for Endoscopic Sinus and Skull Base Surgery: A Feasibility Study.
*	26737395	BCI-based user training in surgical robotics.
*	26737252	An augmented reality assistance platform for eye laser surgery.
*	26737223	A high-accuracy surgical augmented reality system using enhanced integral videography image overlay.
*	26737106	Monitoring physiology and behavior using Android in phobias.
*	26736471	Development of a haptic interface for motor rehabilitation therapy using augmented reality.
*	26732958	The Trans-Visible Navigator: A See-Through Neuronavigation System Using Augmented Reality.
NT -> no medical context	26731768	Pose Estimation for Augmented Reality: A Hands-On Survey.
*	26718626	Augmented reality for endoscopic sinus surgery with surgical navigation: a cadaver study.
Review #	26716566	Innovations in robotic surgery.
NT -> orientation in buildings	26712755	HyMoTrack: A Mobile AR Navigation System for Complex Indoor Environments.
NT -> no medical context	26694388	Robust 3D Position Estimation in Wide and Unconstrained Indoor Environments.
*	26693166	Intraoperative on-the-fly organ-mosaicking for laparoscopic surgery.
NT -> no medical context	26690439	Sensor-Aware Recognition and Tracking for Wide-Area Augmented Reality on Mobile Phones.
*	26646315	Personalized augmented reality for anatomy education.
*	26640772	Real-time Near-infrared Virtual Intraoperative Surgical Photoacoustic Microscopy.
NT -> no medical context	26571516	Sensing Thumb-to-Finger Taps for Symbolic Input in VR/AR Environments.
NT -> no medical context	26561461	Efficient Verification of Holograms Using Mobile Augmented Reality.
*	26561283	First Robotic SPECT for Minimally Invasive Sentinel Lymph Node Mapping.
NT -> no medical context	26561086	Electrically adjustable location of a projected image in augmented reality via a liquid-crystal lens.
*	26545227	Effectiveness of a Novel Augmented Reality-Based Navigation System in Treatment of Orbital Hypertelorism.
*	26531203	Augmented reality and cone beam CT guidance for transoral robotic surgery.
NT -> no medical context	26529459	Monocular 3D Reconstruction and Augmentation of Elastic Surfaces with Self-Occlusion Handling.
NT -> no medical context	26529458	Interactive Near-Field Illumination for Photorealistic Augmented Reality with Varying Materials on Mobile Devices.
FP -> no ar	26527139	On the accuracy of unit-cell parameters in protein crystallography.
*	26522642	Development and Application of a New Learning Object for Teaching Operative Dentistry Using Augmented Reality.
*	26500589	Working alliance inventory applied to virtual and augmented reality (WAI-VAR): psychometrics and therapeutic outcomes.
NT -> no medical context	26479643	Image quality affected by diffraction of aperture structure arrangement in transparent active-matrix organic light-emitting diode displays.
NT -> no medical context	26439828	Semi-parametric color reproduction method for optical see-through head-mounted displays.
NT -> no medical context	26439827	ModulAR: eye-controlled vision augmentations for head mounted displays.
NT -> questionnaires	26416363	Toward Standard Usability Questionnaires for Handheld Augmented Reality.
NT -> no medical context	26416361	Sensing Thumb-to-Finger Taps for Symbolic Input in VR/AR Environments.
NT -> no medical context	26416359	Shape Displays: Spatial Interaction with Dynamic Physical Form.
NS *	26410840	Image-based laparoscopic bowel measurement.
*	26410838	X-ray and optical stereo-based 3D sensor fusion system for image-guided neurosurgery.
*	26406993	Perceptions of clinical utility of an Augmented Reality musical software among health care professionals.
NT -> connect AR with Phantom	26394430	Precise Haptic Device Co-Location for Visuo-Haptic Augmented Reality.
NS -> training? *	26357449	Effect of ski simulator training on kinematic and muscle activation of the lower extremities.
FP -> contrast in reading in Industrial Lighting	26357210	Effect of Text Outline and Contrast Polarity on AR Text Readability in Industrial Lighting.
NT -> no medical context	26357208	Augmented Reality Binoculars.
*	26357207	Using Augmented Reality to Elicit Pretend Play for Children with Autism.
*	26357206	Impact of Soft Tissue Heterogeneity on Augmented Reality for Liver Surgery.
NT -> calibration	26357099	Subjective Evaluation of a Semi-Automatic Optical See-Through Head-Mounted Display Calibration Technique.
NT -> calibration	26357098	Corneal-Imaging Calibration for Optical See-Through Head-Mounted Displays.
*	26342783	Virtual Interactive Presence in Global Surgical Education: International Collaboration Through Augmented Reality.
NT -> depth information	26340777	Matching and reaching depth judgments with real and augmented reality targets.
NT -> childrens books	26340776	Live texturing of augmented reality characters from colored drawings.
NT -> no medical context	26340775	Structural modeling from depth images.
NT -> no medical context	26340774	SoftAR: visually manipulating haptic softness perception in spatial augmented reality.
NT -> no medical context	26336129	Resolving the Vergence-Accommodation Conflict in Head-Mounted Displays.
*	26319273	Three-Dimensional Path Planning and Guidance of Leg Vascular Based on Improved Ant Colony Algorithm in Augmented Reality.
*	26316112	Augmented Reality Guidance for the Resection of Missing Colorectal Liver Metastases: An Initial Experience.
*	26294523	Wearable technology to help with visual challenges - two case studies.
Review *	26288021	The Surgeon's Contribution to Image-Guided Oncology.
*	26262198	Augmented Reality: Real-Time Information Concerning Medication Consumed by a Patient.
NT -> no medical context	26224070	Double robust and efficient estimation of a prognostic model for events in the presence of dependent censoring.
*	26216064	Laparoscopic skill improvement after virtual reality simulator training in medical students as assessed by augmented reality simulator.
*	26206714	An endoscopic structured light system using multispectral detection.
NT -> no medical context	26191026	Modeling strategic use of human computer interfaces with novel hidden Markov models.
*	26184191	An Inertial and Optical Sensor Fusion Approach for Six Degree-of-Freedom Pose Estimation.
*	26151933	Simultaneous Multi-Structure Segmentation and 3D Nonrigid Pose Estimation in Image-Guided Robotic Surgery.
NT -> no medical context	26151215	Providing IoT Services in Smart Cities through Dynamic Augmented Reality Markers.
NT -> robots	26151202	Augmented Robotics Dialog System for Enhancing Human-Robot Interaction.
Letter	26139308	Stereotactic navigation and augmented reality for transanal total mesorectal excision?
NT -> no medical context	26080384	Coding Local and Global Binary Visual Features Extracted From Video Sequences.
NT -> no medical context	26076144	The Commingled Division of Visual Attention.
NT	28293571	Virtual reality, augmented reality…I call it i-Reality.
FP -> VR	25999842	Relationship between structural brainstem and brain plasticity and lower-limb training in spinal cord injury: a longitudinal pilot study.
NT -> curricula	25991196	AUVA - Augmented Reality Empowers Visual Analytics to explore Medical Curriculum Data.
*	25951494	An effective visualization technique for depth perception in augmented reality-based surgical navigation.
*	25891963	Using preoperative imaging for intraoperative guidance: a case of mistaken identity.
*	25875439	Psychophysical evaluation of haptic perception under augmentation by a handheld device.
*	25840539	Trans-thoracic minimally invasive liver resection guided by augmented reality.
*	25814098	Intra-operative augmented reality in distal locking.
*	25804431	Computerized training system for ultrasound-guided lumbar puncture on abnormal spine models: a randomized controlled trial.
*	25772607	Augmented, Reality-Enhanced Navigation for Extracranial-Intracranial Bypass.
*	25766302	Navigation surgery using an augmented reality for pancreatectomy.
Review *	25740639	Partial splenectomy in the era of minimally invasive surgery: the current laparoscopic and robotic experiences.
Abstract -> article in hungarian	25720239	[The interactive neuroanatomical simulation and practical application of frontotemporal transsylvian exposure in neurosurgery].
*	25712917	Augmented reality in neurovascular surgery: feasibility and first uses in the operating room.
*	25712916	Seeing is believing: increasing intraoperative awareness to scattered radiation in interventional procedures by combining augmented reality, Monte Carlo simulations and wireless dosimeters.
*	25710107	Integration of indocyanine green videoangiography with operative microscope: augmented reality for interactive assessment of vascular structures and blood flow.
NS #	25676988	A see through future: augmented reality and health information systems.
*	25654242	Virtual rehabilitation for multiple sclerosis using a kinect-based system: randomized controlled trial.
NS *	25617257	Safety and accuracy of endovascular aneurysm repair without pre-operative and intra-operative contrast agent.
Review *	25598089	Next step in minimally invasive surgery: hybrid image-guided surgery.
Review *	25582962	Inattention blindness in surgery.
Review *	25572970	[Navigation in urological surgery: Possibilities and limits of current techniques].
*	25571276	An augmented reality framework for optimization of computer assisted navigation in endovascular surgery.
*	25570007	Artificial muscles for a novel simulator in minimally invasive spine surgery.
*	25570003	Augmented reality system for freehand guide of magnetic endovascular devices.
*	25548733	Combining physical and virtual contexts through augmented reality: design and evaluation of a prototype using a drug box as a marker for antibiotic training.
NT -> no medical context	25546858	Estimation of sunlight direction using 3D object models.
*	25546854	Training for planning tumour resection: augmented reality and human factors.
FP -> no AR	25520843	Estimation of renal function in the intensive care unit: the covert concepts brought to light.
NT -> not yet, general training of tasks	25511166	Sonification and haptic feedback in addition to visual feedback enhances complex motor task learning.
* CAVE part of a book, only source with ISBN (Part II) saved	25485399	Augmented reality assisted laparoscopic partial nephrectomy.
*	25462499	Augmented reality-based self-facial modeling to promote the emotional expression and social skills of adolescents with autism spectrum disorders.
*	25460214	Interactive augmented reality using Scratch 2.0 to improve physical activities for children with developmental disabilities.
*	25441867	Augmented reality as an aid in maxillofacial surgery: validation of a wearable system allowing maxillary repositioning.
*	25438146	Augmented reality for the assessment of children's spatial memory in real settings.
*	25392120	Towards cybernetic surgery: robotic and augmented reality-assisted liver segmentectomy.
NT -> no medical context	25388234	Spatial user interfaces for large-scale projector-based augmented reality.
*	25367103	An augmented reality system for upper-limb post-stroke motor rehabilitation: a feasibility study.
*	25333152	Estimating a patient surface model for optimizing the medical scanning workflow.
*	25333147	Pico Lantern: a pick-up projector for augmented reality in laparoscopic surgery.
*	25333146	An augmented reality framework for soft tissue surgery.
*	25333145	3D global estimation and augmented reality visualization of intra-operative X-ray dose.
NT -> feature extraction	25330434	Real-time keypoint recognition using restricted Boltzmann machine.
*	25321114	Refocusing a scanned laser projector for small and bright images: simultaneously controlling the profile of the laser beam and the boundary of the image.
*	25296403	Multi-modal intra-operative navigation during distal locking of intramedullary nails.
NT -> chemistry	25285906	Molecular simulations and visualization: introduction and overview.
NT -> chemistry	25268932	Virtual and augmented reality immersive molecular simulations: general discussion.
NT -> outdoor rendering?	25268480	Realistic real-time outdoor rendering in augmented reality.
NS *	25263644	Vision-based endoscope tracking for 3D ultrasound image-guided surgical navigation.
FP -> statistics	25242858	A Brief Survey of Modern Optimization for Statisticians.
NS *	25160278	Virtual patients in a real clinical context using augmented reality: impact on antibiotics prescription behaviors.
NT -> a reply	25077051	Reply to Letter to the Editor on: Augmented Reality-Based Navigation System for Wrist Arthroscopy: Feasability (J Wrist Surg 2013;2(4):294-298).
Review *	25071992	Augmented reality in healthcare education: an integrative review.
NT -> no medical context (yet)	25014983	Direct solution to the minimal generalized pose.
NT -> guitar learning	24999334	Shifting the paradigm of music instruction: implications of embodiment stemming from an augmented reality guitar learning system.
*	24998759	Machine learning-based augmented reality for improved surgical scene understanding.
NS *	24980159	Designing a wearable navigation system for image-guided cancer resection surgery.
NT -> a biochemical education	24979189	A Protein in the palm of your hand through augmented reality.
NT -> App for improving vision through GoogleGlasses	24978871	An augmented-reality edge enhancement application for Google Glass.
NT -> tracking and image matching	24956363	Interframe coding of feature descriptors for mobile augmented reality.
NT -> assistance for older drivers	24950128	Augmented reality cues to assist older drivers with gap estimation for left-turns.
NT -> new OST-HMD	24921542	A 3D integral imaging optical see-through head-mounted display.
NS *	24902780	Modular mechatronic system for stationary bicycles interfaced with virtual environment for rehabilitation.
Review *	24898629	Clinical application of navigation surgery using augmented reality in the abdominal field.
Review *	24898193	The current and future use of imaging in urological robotic surgery: a survey of the European Association of Robotic Urological Surgeons.
*	24891493	Stereovision and augmented reality for closed-loop control of grasping in hand prostheses.
NT -> general learning iwth mobileAR	26357303	Learning Optimized Local Difference Binaries for Scalable Augmented Reality on Mobile Devices.
*	24875655	Tissue surface information for intraoperative incision planning and focus adjustment in laser surgery.
*	24851967	Augmented reality cube game for cognitive training: an interaction study.
*	24835126	Toward long-term and accurate augmented-reality for monocular endoscopic videos.
*	24812598	Real-time 3D image reconstruction guidance in liver resection surgery.
NT -> gesture recognition	24808171	Hands in space: gesture interaction with augmented-reality interfaces.
NT -> display and boarders within	24807993	Walled gardens: apps and data as barriers to augmenting reality.
FP -> VR	24800454	Evaluation of an augmented virtual reality and haptic control interface for psychomotor training.
*	24787787	In vivo imaging of middle-ear and inner-ear microstructures of a mouse guided by SD-OCT combined with a surgical microscope.
NS *	24782724	Using virtual reality to augment perception, enhance sensorimotor adaptation, and change our minds.
*	24771315	A system for context-aware intraoperative augmented reality in dental implant surgery.
*	24760914	Demonstration of a semi-autonomous hybrid brain-machine interface using human intracranial EEG, eye tracking, and computer vision to control a robotic upper limb prosthetic.
FP -> VR	24743802	A randomized, double-blind evaluation of D-cycloserine or alprazolam combined with virtual reality exposure therapy for posttraumatic stress disorder in Iraq and Afghanistan War veterans.
*	24732559	Smart Dry Lab: An Augmented Reality (AR) Based Surgical Training Box.
*	24732545	Development of AR Surgical Navigation Systems for Multiple Surgical Regions.
*	24732507	Evaluation of a mobile augmented reality application for image guidance of neurosurgical interventions.
*	24732504	Unobtrusive augmentation of critical hidden structures in laparoscopy.
*	24667523	The use of time-of-flight camera for navigating robots in computer-aided surgery: monitoring the soft tissue envelope of minimally invasive hip approach in a cadaver study.
*	24664269	Video-guided calibration of an augmented reality mobile C-arm.
*	24658253	Augmented reality navigation with automatic marker-free image registration using 3-D image overlay for dental surgery.
NT -> micro aerial vehicle navigation	24650983	FlyAR: augmented reality supported micro aerial vehicle navigation.
NT -> pattern recognition	24650981	Geometrically-correct projection-based texture mapping onto a deformable object.
Review *	24624073	Moving from virtual reality exposure-based therapy to augmented reality exposure-based therapy: a review.
*	24616655	Treatment of phantom limb pain (PLP) based on augmented reality and gaming controlled by myoelectric pattern recognition: a case study of a chronic PLP patient.
*	24612471	Augmented-reality-based skills training for robot-assisted urethrovesical anastomosis: a multi-institutional randomised controlled trial.
*	24609700	Robotic duodenopancreatectomy assisted with augmented reality and real-time fluorescence guidance.
NS #	24579305	Augmented reality for readers and authors.
NS *	24533591	Endoscopic and keyhole endoscope-assisted neurosurgical approaches: a qualitative survey on technical challenges and technological solutions.
Letter to the editor	24533251	Augmented reality-based navigation system for wrist arthroscopy: feasibility.
FP -> VR	24523967	Virtual reality rehabilitation from social cognitive and motor learning theoretical perspectives in stroke population.
NT -> objectdetection	24511219	nteractive object modelling based on piecewise planar surface patches.
FP -> no AR/VR	24509457	Desmoid tumors do not prevent proctectomy following abdominal colectomy and ileorectal anastomosis in patients with familial adenomatous polyposis.
*	24488352	Stereoscopic augmented reality for laparoscopic surgery.
NT -> objectdetection	24474374	Learning and recognition of on-premise signs from weakly labeled street view images.
NT -> microscopic AR	24470223	Time-lapse microscopy using smartphone with augmented reality markers.
Review *	24464832	Augmented reality in medical education?
*	24461259	Real-time advanced spinal surgery via visible patient model and augmented reality system.
*	24438993	Hand gesture guided robot-assisted surgery based on a direct augmented reality interface.
*	24436832	Augmented reality-based navigation system for wrist arthroscopy: feasibility.
NT -> vision enhancement	24434221	Attributes of subtle cues for facilitating visual search in augmented reality.
NS *	24403436	An assistive navigation system based on augmented reality and context awareness for people with mild cognitive impairments.
NS *	24400301	Active gaming as a mechanism to promote physical activity and fundamental movement skill in children.
NT -> a new AR System	24365839	Full-color lens-array holographic optical element for three-dimensional optical see-through augmented reality.
*	24343135	In vivo virtual intraoperative surgical photoacoustic microscopy.
*	24338625	An augmented reality home-training system based on the mirror training and imagery approach.
NS *	24320522	Interactive initialization of 2D/3D rigid registration.
NS *	24282810	Clinical usefulness of the virtual reality-based postural control training on the gait ability in patients with stroke.
NS *	24267404	Prototype tactile feedback system for examination by skin touch.
*	24259856	The Effects of Augmented Reality-based Otago Exercise on Balance, Gait, and Falls Efficacy of Elderly Women.
NT -> Textcolor	24201331	Text readability in head-worn displays: color and style optimization in video versus optical see-through devices.
FP -> VR	24187270	VRACK: measuring pedal kinematics during stationary bike cycling.
*	24178862	Real-time image guidance in laparoscopic liver surgery: first clinical experience with a guidance system based on intraoperative CT imaging.
Review *	24149104	Augmented reality partial nephrectomy: examining the current status and future perspectives.
FP -> VR	24144182	The feasibility and acceptability of virtual environments in the treatment of childhood social anxiety disorder.
*	24111446	Markerless tracking for augmented reality for image-guided Endoscopic Retrograde Cholangiopancreatography.
FP -> VR	24101293	Prefrontal cortex activated bilaterally by a tilt board balance task: a functional near-infrared spectroscopy study in a semi-immersive virtual reality environment.
NS *	24093506	The effects of augmented visual feedback during balance training in Parkinson's disease: study design of a randomized clinical trial.
NT -> calibration	24084121	A visual servoing-based method for ProCam systems calibration.
*	24045105	Computer-assisted orthognathic surgery: waferless maxillary positioning, versatility, and accuracy of an image-guided visualisation display.
NS * (only as a result)	24005797	Communication spaces.
NS *	23993906	Multisensory integration across exteroceptive and interoceptive domains modulates self-experience in the rubber-hand illusion.
NT -> tracking and image matching	23955795	3-D rigid body tracking using vision and depth sensors.
*	23952323	A novel 3D guidance system using augmented reality for percutaneous vertebroplasty: technical note.
*	23943389	Augmented reality-guided artery-first pancreatico-duodenectomy.
*	23932623	3D virtual rendering before laparoscopic partial splenectomy in children.
*	23888316	Projector-based surgeon-computer interaction on deformable surfaces.
NS *	23880030	An augmented reality (AR)-based vocational task prompting system for people with cognitive impairments.
*	23879701	A novel dental implant guided surgery based on integration of surgical template and augmented reality.
NT -> elderlys sriving	23829037	Augmented reality cues and elderly driver hazard perception.
NT -> sensor fusion for better pose estimation	23757545	A robust vision-based sensor fusion approach for real-time pose estimation.
*	23757298	Virtual reality-augmented neurorehabilitation improves motor function and reduces neuropathic pain in patients with incomplete spinal cord injury.
NT -> projecting	23744270	View management of projected labels on nonplanar and textured surfaces.
NT -> games for elderly	23739373	Augmented reality &amp; gesture-based architecture in games for the elderly.
NT -> enlarging fov	23736427	Viewing-angle enlargement in holographic augmented reality using time division and spatial tiling.
NT -> textreadability	23713001	Text Readability in Head-Worn Displays: Color and Style Optimization in Video vs. Optical See-Through Devices.
NS *	23712957	Using a passive coordinate measurement arm for motion tracking of a rigid endoscope for augmented-reality image-guided surgery.
*	23703710	Real-time in situ three-dimensional integral videography and surgical navigation using augmented reality: a pilot study.
*	23700184	Three-dimensional laparoscopy: a new tool in the surgeon's armamentarium.
*	23684617	Augmented environments for the targeting of hepatic lesions during image-guided robotic liver surgery.
*	23682370	Virtual neck exploration for parathyroid adenomas: a first step toward minimally invasive image-guided surgery.
*	23674416	An augmented reality system for epidural anesthesia (AREA): prepuncture identification of vertebrae.
*	23649730	Projection-based visual guidance for robot-aided RF needle insertion.
NT -> medical poster presentation	23641759	Use of a mobile device app: a potential new tool for poster presentations and surgical education.
Review *	23601994	Recent advances in urologic laparoscopic surgeries: laparoendoscopic single-site surgery, natural orifice transluminal endoscopic surgery, robotics and navigation.
Fp -> as result	23582151	Site-specific visual feedback reduces pain perception.
NS *	23541864	Context-aware Augmented Reality in laparoscopic surgery.
NS #	23528727	Robotics in advanced gastrointestinal surgery: the bariatric experience.
*	23526436	Mobile augmented reality for computer-assisted percutaneous nephrolithotomy.
NT -> a comment	23496677	Time to port augmented reality health apps to smart glasses?
NT -> calibration	23475569	Compact tracking of surgical instruments through structured markers.
NT -> microscopic AR	23467499	Microscopic augmented-reality indicators for long-term live cell time-lapsed imaging.
NS *	23466685	Stereoscopic augmented reality for da Vincii™ robotic biliary surgery.
NT -> military aircraft pilots learning certain task	25621318	Redirected Touching: Training and Adaptation in Warped Virtual Spaces.
NT -> geometric calibration	23435056	An incremental target-adapted strategy for active geometric calibration of projector-camera systems.
*	23428451	Leveraging virtual humans to effectively prepare learners for stressful interpersonal experiences.
NT -> no medical context	23428438	The effects of visual realism on search tasks in mixed reality simulation.
*	23410820	How technology influences the therapeutic process: evaluation of the patient-therapist relationship in augmented reality exposure therapy and in vivo exposure therapy.
NT -> a device to measure artificial optic radiations, CAVE article in Italian	23405477	[From the AOR estimations to the AOR measurements].
*	23404553	Preliminary study on the clinical application of augmented reality neuronavigation.
*	23400163	Stereoscopic vision-based robotic manipulator extraction method for enhanced soft tissue reconstruction.
*	23400153	Deformation-based augmented reality for hepatic surgery.
#	23389366	Percutaneous computed tomography-guided lung biopsies: preliminary results using an augmented reality navigation system.
FP -> VR	23388087	V-TIME: a treadmill training program augmented by virtual reality to decrease fall risk in older adults: study design of a randomized controlled trial.
*	23377707	Percutaneous lung biopsy: comparison between an augmented reality CT navigation system and standard CT-guided technique.
*	23254818	Percutaneous spinal fixation simulation with virtual reality and haptics.
NS *	23350879	Assistive obstacle detection and navigation devices for vision-impaired users.
*	23329279	Ultrasound-guided facet joint injection training using Perk Tutor.
NS *	23254798	Simulation and augmented reality in endovascular neurosurgery: lessons from aviation.
*	24807885	The therapeutic lamp: treating small-animal phobias.
NT -> new markers	24807878	Magic cards: a new augmented-reality approach.
*	23269747	An augmented reality haptic training simulator for spinal needle procedures.
*	23239589	Augmented reality to the rescue of the minimally invasive surgeon. The usefulness of the interposition of stereoscopic images in the Da Vinci™ robotic console.
NT -> escape routes from radioactive accidents	23220541	Enhancing usability of augmented-reality-based mobile escape guidelines for radioactive accidents.
# CAVE journal archive was declared as extremly high risk	23158165	Augmented reality techniques assisted laparoscopic ureteroureterostomy for retrocaval ureter.
*	23123995	Augmented reality image guidance improves navigation for beating heart mitral valve repair.
NT -> advertisment for an app	28521340	Augmented Reality in Print: Introducing the Neurosurgery "Layar".
FP -> no AR (yet) registration	22929384	Registration of 3D ultrasound through an air-tissue boundary.
*	22926549	MR image overlay guidance: system evaluation for preclinical use.
*	22899573	Tissue tracking and registration for image-guided surgery.
*	22864885	Real-time computed tomography-based augmented reality for natural orifice transluminal endoscopic surgery navigation.
*	22833264	Surgeons blinded by enhanced navigation: the effect of augmented reality on attention.
NT -> no medical context	22806676	Unified framework for recognition, localization and mapping using wearable cameras.
*	22778647	Enabling communication in emergency response environments.
*	22772435	Real-time intraoperative visualization of myocardial circulation using augmented reality temperature display.
*	22752350	Augmented reality patient-specific reconstruction plate design for pelvic and acetabular fracture surgery.
Review *	22736549	Image-guided techniques in renal and hepatic interventions.
*	22736284	Deformable three-dimensional model architecture for interactive augmented reality in minimally invasive surgery.
NT -> car designing	22732680	Truthful Color Reproduction in Spatial Augmented Reality Applications.
NT -> a new display	22722298	Integral floating display systems for augmented reality.
NT -> head tracking	22692926	A Multiple Model Approach to Track Head Orientation With Delta Quaternions.
NT -> objectdetection	22673424	Efficient object detection and tracking in video sequences.
*	22648119	Real-time three-dimensional soft tissue reconstruction for laparoscopic surgery.
*	22627882	A fluorolaser navigation system to guide linear surgical tool insertion.
NT -> simulation sickness	22624290	The effect of apparent latency on simulator sickness while using a see-through helmet-mounted display: reducing apparent latency with predictive compensation.
*	22592259	Precise X-ray and video overlay for augmented reality fluoroscopy.
*	22580994	Touchless gesture user interface for interactive image visualization in urological surgery.
*	22549904	Console-integrated stereoscopic OsiriX 3D volume-rendered images for da Vinci colorectal robotic surgery.
*	22503171	The use of computerised simulators for training of transthoracic and transoesophageal echocardiography. The future of echocardiographic training?
*	22460401	An optimized video system for augmented reality in endodontics: a feasibility study.
NS *	22449224	Effectiveness of conventional versus virtual reality based vestibular rehabilitation in the treatment of dizziness, gait and balance impairment in adults with unilateral peripheral vestibular loss: a randomised controlled trial.
FP -> VR	22402686	Geometric calibration of head-mounted displays and its effects on distance estimation.
NT -> outdoor lighting	22402684	Online tracking of outdoor lighting variations for augmented reality with moving cameras.
NT -> no medical context	22402683	Extended overview techniques for outdoor augmented reality.
*	22399157	Utility of augmented reality system in hepatobiliary surgery.
NS *	22298412	In vitro three-dimensional aortic vasculature modeling based on sensor fusion between intravascular ultrasound and magnetic tracker.
*	22261498	The use of real-time image stabilization and augmented reality eyewear in the treatment of oscillopsia.
NT -> nuclear accident sites escaping	22260929	Integrating geographical information and augmented reality techniques for mobile escape guidelines on nuclear accident sites.
*	22042592	Criterion-based laparoscopic training reduces total training time.
*	22015571	Evaluation of a portable image overlay projector for the visualisation of surgical navigation data: phantom studies.
NT -> tracking and rendering	21931174	Handling Motion-Blur in 3D Tracking and Rendering for Augmented Reality.
*	21785944	Robust bronchoscope motion tracking using sequential Monte Carlo methods in navigated bronchoscopy: dynamic phantom and patient validation.
NS *	21411175	Information system analysis of an e-learning system used for dental restorations simulation.
*	10.1109/SeGAH.2017.7939270	Piloting mobile mixed reality simulation in paramedic distance education.
*	10.1109/SeGAH.2017.7939285	Developing Virtual Patients with VR/AR for a natural user interface in medical teaching.
*	10.1109/SeGAH.2017.7939294	Playing against dengue design and development of a serious game to help tackling dengue.
NT -> Pokemon	10.1089/g4h.2017.0009	pokémon Go! May Promote Walking, Discourage Sedentary Behavior in College Students.
*	10.1007/s00104-017-0400-9	Robot-assisted pancreatic resection [Roboterassistierte Pankreasresektion].
FP -> Carbon Footprint	10.1088/1748-9326/aa6def	Using augmented reality to inform consumer choice and lower carbon footprints.
* -> Thesis	10.1109/DeSE.2016.6	Visual Augmentation Glasses for People with Impaired Vision.
NS	10.1055/s-0042-119492	The Way to Closed Loop - Dream and Reality [Auf dem Weg zum Closed-Loop - Ziel und Realität].
FP -> Cultural Heritage	10.1109/SITIS.2016.81	All-in-One Mobile Outdoor Augmented Reality Framework for Cultural Heritage Sites.
FP -> Cultural Heritage	10.1109/SITIS.2016.79	An Ontology-Based Augmented Reality Application Exploring Contextual Data of Cultural Heritage Sites.
NS	10.1109/SITIS.2016.17	Applying Deep Learning in Augmented Reality Tracking.
FP -> Museum? Srsly?	10.1109/SITIS.2016.78	New Technologies and Tools for Immersive and Engaging Visitor Experiences in Museums: The Evolution of the Visit-Actor in Next-Generation Storytelling, through Augmented and Virtual Reality, and Immersive 3D Projections.
*	10.1109/SITIS.2016.74	The Effect of the Internet of Things (IoT) on Education Business Model.
FP -> Cultural Heritage	10.1109/IAC.2016.7905687	A proposed combination of photogrammetry, Augmented Reality and Virtual Reality Headset for heritage visualisation.
FP -> Mathematics	10.1109/IAC.2016.7905744	ARmatika: 3D game for arithmetic learning with Augmented Reality technology.
NS	10.1109/ICIHT.2017.7899008	Toward cloud-based mixed reality e-learning system.
*	10.1109/BHI.2017.7897199	Indoor navigation with mobile augmented reality and beacon technology for wheelchair users.
?		2017 IEEE EMBS International Conference on Biomedical and Health Informatics, BHI 2017.
FP -> Library	10.1109/ICTBIG.2016.7892686	A review of Augmented Reality and its application in context aware library system.
NS	10.22159/ajpcr.2017.v10s1.19683	Touch-free user interface for augmented reality systems.
FP -> Facility Management	10.1109/CSCI.2016.0192	Knowledge Acquisition and Representation in Facility Management: Facility Management with Semantic Technologies and Augmented Reality.
*	10.1109/CSCI.2016.0105	Building innovative speech interfaces using patterns and antipatterns of commands for controlling loader cranes.
NT -> Pokemon	10.1109/CSCI.2016.0055	An innovative proposal for young students to learn computer science and technology through Pokemon go.
Review	10.1109/IPAS.2016.7880150	A survey of AR systems and a case study of virtual keyboard based camera projector system.
*	10.1007/s11548-016-1502-4	Handling topological changes during elastic registration: Application to augmented reality in laparoscopic surgery.
NT -> Pokemon	10.1089/g4h.2016.0090	Videogame-Related Illness and Injury: A Review of the Literature and Predictions for Pokémon GO!.
Review	10.1155/2017/4574172	Recent Development of Augmented Reality in Surgery: A Review.
*	10.1117/12.2256483	Preliminary development of augmented reality systems for spinal surgery.
*	10.1016/j.jbiomech.2017.10.030	A gait retraining system using augmented-reality to modify footprint parameters: Effects on lower-limb sagittal-plane kinematics.
Review	10.3233/NRE-171447	Virtual and augmented reality in the treatment of phantom limb pain: A literature review.
*	10.4103/jpi.jpi_13_17	A design study investigating augmented reality and photograph annotation in a digitalized grossing workstation.
NS		A model proposal for augmented reality game creation to incentivize physical activity.
*	10.1080/24699322.2017.1358400	A new head-mounted display-based augmented reality system in neurosurgical oncology: a study on phantom.
*	10.1117/12.2255897	Usability of a real-time tracked augmented reality display system in musculoskeletal injections.
*	10.1117/12.2251625	Augmented reality with Microsoft HoloLens holograms for near infrared fluorescence based image guided surgery.
*	10.1117/12.2255833	The implementation of an AR (augmented reality) approach to support mammographic interpretation training - An initial feasibility study.
NS	10.1097/PRS.0000000000003802	Mixed reality with hololens: Where virtual reality meets augmented reality in the operating room.
*	10.14283/jfa.2017.25	Augmented Reality: Sustaining Autonomous Way-Finding in the Community for Older Persons with Cognitive Impairment.
*	10.3233/978-1-61499-830-3-823	Augmented reality in nursing: Designing a framework for a technology assessment.
FP -> only VR	10.1016/j.janxdis.2017.08.005	Trauma management therapy with virtual-reality augmented exposure therapy for combat-related PTSD: A randomized controlled trial.
*	10.1117/12.2254847	Image-guided feedback for ophthalmic microsurgery using multimodal intraoperative swept-source spectrally encoded scanning laser ophthalmoscopy and optical coherence tomography.
*	10.1186/s13550-017-0312-1	Introducing navigation during melanoma-related sentinel lymph node procedures in the head-and-neck region.
*	10.3233/TAD-170159	Augmenting space: Enhancing health, safety, and well-being of older adults through hybrid spaces.
*	10.1117/12.2256081	An interactive, stereoscopic virtual environment for medical imaging visualization, simulation and training.
*	10.1093/ons/opw017	Navigation and image injection for control of bone removal and osteotomy planes in spine surgery.
NS		Adapted ICP algorithm for surface based registration in image guided surgery.
* -> Thesis	10.1117/12.2255831	Hologram stability evaluation for Microsoft® HoloLens™.
NS -> Possibly just calibration	10.1117/12.2253717	On pattern selection for laparoscope calibration.
*	10.1117/12.2254362	Visual tracking for multi-modality computer-assisted image guidance.
*	10.18565/aig.2017.12.96-103	Prospects for use of surgical navigation to correct congenital malformations in neonatology.
Review		Techniques for percutaneous access during percutaneous nephrolithotomy [Técnicas para el acceso percutáneo durante la nefrolitotomía percutánea].
Review	10.1017/9781316534229.016	Robotic technology in neurosurgery: Past, present, and future perspectives.
Review	10.1007/s00104-016-0314-y	Intraoperative multidimensional visualization [Intraoperative mehrdimensionale Visualisierung].
NS	10.1109/HealthCom.2016.7749511	Language therapy of aphasia supported by augmented reality applications.
NS	10.1109/HealthCom.2016.7749418	Virtual and augmented reality environment for remote training of wheelchairs users: Social, mobile, and wearable technologies applied to rehabilitation.
?		2016 IEEE 18th International Conference on e-Health Networking, Applications and Services, Healthcom 2016.
Review	10.1097/MOO.0000000000000303	Physical and virtual modelling of the head and neck for surgical simulation and training.
*	10.1097/BRS.0000000000001830	Surgical navigation technology based on augmented reality and integrated 3D intraoperative imaging a spine cadaveric feasibility and accuracy study.
*	10.1016/j.trci.2016.08.004	Mnemonic strategy training of the elderly at risk for dementia enhances integration of information processing via cross-frequency coupling.
NS	10.1109/NSSMIC.2015.7581869	An educational AR system for visualizing radiation interactions with human tissue.
#	10.1115/1.4033847	High-fidelity medical training model augmented with virtual reality and conformable sensors.
FP -> only VR	10.1097/PHM.0b013e3181b33350	Use of virtual reality to enhance balance and ambulation in chronic stroke: A double-blind, randomized controlled study.
*	10.1097/MNM.0000000000000524	A pilot study of SPECT/CT-based mixed-reality navigation towards the sentinel node in patients with melanoma or Merkel cell carcinoma of a lower extremity.
NS	10.1109/UIC-ATC-ScalCom-CBDCom-IoP.2015.85	Smartworld: A better world.
NS	10.1109/ICoCS.2015.7483240	Using augmented reality for service discovery in pervasive environments.
*	10.1007/s11548-016-1364-9	Hand–eye calibration for rigid laparoscopes using an invariant point.
NT -> Interaction	10.1109/ICCCI.2016.7479964	Dynamic hand interaction in handheld AR.
*	10.1186/s12984-016-0153-6	Effect of a mixed reality-based intervention on arm, hand, and finger function on chronic stroke.
FP -> Study on RA	10.3402/qhw.v11.30534	The influence of lifestyle habits on quality of life in patients with established rheumatoid arthritis - A constant balancing between ideality and reality.
FP -> Industrial Robots :)	10.1016/j.ergon.2016.02.004	Development and evaluation of a virtual training environment for on-line robot programming.
#		Virtual and augmented reality in medicine.
*	10.1109/BHI.2016.7455889	A novel immersive augmented reality system for prosthesis training and assessment.
*	10.1109/HealthCom.2015.7454467	Framework for augmented reality in Minimally Invasive laparoscopic surgery.
NS	10.1109/HealthCom.2015.7454511	An EMG-based Human-Machine Interface to control multimedia player.
NS what this is	10.1097/AOG.0000000000001356	Transforming clinical education in obstetrics and gynecology.
Review	10.1016/j.evopsy.2016.01.010	Neuroprostheses [Les neuroprothèses].
*	10.1145/2857491.2857540	Novel apparatus for investigation of eye movements when walking in the presence of 3D projected obstacles.
NT -> Eyetracking	10.1145/2857491.2857532	EyeSee3D 2.0: Model-based real-time analysis of mobile eye-tracking in static and dynamic three-dimensional scenes.
NS what this is	10.1007/s00120-016-0045-1	The future of radiology: What can we expect within the next 10 years? [Zukunft der Radiologie: Welche Entwicklungen können wir in den nächsten zehn Jahren erwarten?].
Review	10.1007/s00104-016-0163-8	Importance of preoperative and intraoperative imaging for operative strategies [Bedeutung der prä- und intraoperativen Bildgebung für die operative Strategie].
*	10.1016/j.jcms.2015.10.024	Mandibular angle split osteotomy based on a novel augmented reality navigation using specialized robot-assisted arms - A feasibility study.
FP -> hmm caves?	10.1109/VSMM.2016.7863170	LARA: A location-based and augmented reality assistive system for underground utilities' networks through GNSS.
* Read carefully		Classifying different types of augmented reality technology.
FP -> buildings	10.1109/VSMM.2016.7863152	Augmented reality for ndimensional building information modelling: Contextualization, Customization and Curation.
*	10.1117/12.2217270	Real-time self-calibration of a tracked augmented reality display.
FP -> hmm caves?	10.1109/VSMM.2016.7863171	Market potential for a location based and augmented reality system for utilities management.
*	10.1117/12.2216239	Endoscopic feature tracking for augmented-reality assisted prosthesis selection in mitral valve repair.
*	10.1109/TISHW.2016.7847779	Input system interface for image-guided surgery based on augmented reality.
*	10.1117/12.2216057	Structure Sensor for mobile markerless augmented reality.
Overview		Digital content devices and augmented reality for assisting low vision people.
FP -> Museum? Srsly?	10.1109/VSMM.2016.7863202	Development of service oriented mobile AR applications for museum learning activities.
NS		Virtual reality-augmented rehabilitation for patients in sub-acute phase post-stroke: A feasibility study.
*	10.1117/12.2216881	Multiple video sequences synchronization during minimally invasive surgery.
FP -> Cultural Heritage	10.1109/VSMM.2016.7863175	Blending two virtual realities: Using Google Glass to explore a virtual reality model of the Villa of Good Fortune at Olynthus.
FP -> Cultural Heritage	10.1109/VSMM.2016.7863203	Reforming the representation of the reformation: Mixed reality narratives in communicating tangible and intangible heritage of the protestant reformation in Finland.
?	10.1109/MCG.2016.17	Augment your reality.
Keynote	10.1109/VSMM.2016.7863166	Visualisation meets assistive tech: VR, AR, digital materialisation and the tools for imagining and supporting the full potential of human communication.
FP -> Museum? Srsly?	10.1109/VSMM.2016.7863157	Applications for advanced 3D imaging, modelling, and printing techniques for the biological sciences.
NS -> Possibly just VR		Virtual memory palaces to improve quality of life in Alzheimer’s disease.
NS	10.1007/978-1-4471-4348-2_72	Use of surgical navigation during urologic surgery.
*	10.1117/12.2217224	Robust endoscopic pose estimation for intraoperative organ-mosaicking.
*	10.1117/12.2216750	Superpixel-based structure classification for laparoscopic surgery.
FP -> Outdoortracking	10.1109/VSMM.2016.7863190	Extended panorama tracking algorithm for augmenting virtual 3D objects in outdoor environments.
NS	10.4018/978-1-4666-9861-1.ch008	MoBip project: To raise awareness about bipolar disorder through an 3D pop-up book.
FP -> Museum? Srsly?	10.1109/VSMM.2016.7863180	Developing a narrative experience in a post-media environment.
FP -> School Education		Incorporating QR codes in Physical Education in Secondary [Incorporación de los códigos QR en la Educación Física en Secundaria].
NS	10.1109/IC3I.2016.7918003	Sixth sense technology: Applications and comparison.
*	10.1016/j.wneu.2015.09.091	A Smartphone App to Assist Scalp Localization of Superficial Supratentorial Lesions - Technical Note.
?		Proceedings of the 2016 International Conference on Virtual Systems and Multimedia, VSMM 2016.
?		Studies in Health Technology and Informatics.
?		Progress in Biomedical Optics and Imaging - Proceedings of SPIE.
NS	10.1117/12.2211224	Reconstruction of limited-angle dual-energy CT using mutual learning and cross-estimation (MLCE).
FP -> Batik	10.1109/TICST.2015.7369371	The development and analysis of quality of »Batik Detector» as a learning media for Indonesia Batik motifs Android based in Indonesian School of Singapore.
FP -> Industry	10.1109/IPTA.2015.7367200	Reprojection error as a new metric to detect assembly/disassembly maintenance tasks.
*	10.1097/MEJ.0000000000000229	Disaster medicine through Google Glass.
*	10.1016/j.jmhi.2015.12.001	Enhancing visual performance in individuals with cortical visual impairment (homonymous hemianopsia): Tapping into blindsight.
Overview	10.1016/B978-0-08-100123-3.00004-X	Image-Guided Procedures: Tools, Techniques, and Clinical Applications.
NS -> Possibly just calibration	10.1109/CASH.2014.20	Image Stitching of Textures for Augmented Reality Medical Training.
?		Proceedings - 2014 International Conference on Computer Assisted System in Health, CASH 2014.
FP -> just calibration	10.1109/MCG.2015.72	Illumination Independent and Accurate Marker Tracking Using Cross-Ratio Invariance.
NS	10.1109/PAHCE.2015.7173340	Gait Analysis System by Augmented Reality.
FP -> Industry	10.1007/s40664-015-0026-z	Investigation of the field of vision when using various head-mounted displays [Untersuchungen zum gesichtsfeld bei der nutzung verschiedener head-mounted-displays].
*	10.1007/s12630-015-0367-2	Computerized training system for ultrasound-guided lumbar puncture on abnormal spine models: a randomized controlled trial [Un système de formation informatisé pour réaliser une ponction lombaire échoguidée sur des modèles de colonne vertébrale anormale: une étude randomisée contrôlée].
*	10.3171/2014.9.JNS141001	Augmented reality-guided neurosurgery: Accuracy and intraoperative application of an image projection technique.
FP -> Pedestrian Information System	10.1145/2757290.2757292	PathS: Enhancing geographical maps with environmental sensed data.
FP -> Smart Home	10.1177/1420326X13516350	What we do - And don't - Know about the Smart Home: An analysis of the Smart Home literature.
NS	10.1007/s00120-014-3709-8	Navigation in urological surgery: Possibilities and limits of current techniques [Navigierte urologische Chirurgie : Möglichkeiten und Grenzen aktueller Technik].
FP -> Tactile Feedback only	10.1109/TOH.2015.2412942	Material roughness modulation via electrotactile augmentation.
#		Augmented reality in the industrial truck [Augmented Reality im Flurförderzeug].
FP -> Industry	10.1109/MCG.2015.36	Legibility in Industrial AR: Text Style, Color Coding, and Illuminance.
*	10.1007/s11548-014-1124-7	The NifTK software platform for image-guided interventions: platform overview and NiftyLink messaging.
FP -> consumer		Possible uses of augmented reality as a tool for guidance of users of packages.
NS		Development of a surgical navigation system based on 3D slicer using augmented reality (AR) technology.
#	10.1007/978-1-4939-2671-8_6	Augmented reality in surgery.
*	10.1117/12.2082194	Application of single-image camera calibration for ultrasound augmented laparoscopic visualization.
*	10.1117/12.2077008	Augmented microscopy with near-infrared fluorescence detection.
NS	10.1007/978-3-319-12943-3_21	3D Projection-Based Navigation.
*	10.1117/12.2082511	Methods for a fusion of Optical Coherence Tomography and stereo camera image data.
Review	10.1109/MCG.2015.9	Advanced display technologies.
*	10.3233/978-1-61499-566-1-526	Wearable technology to help with visual challenges-two case studies.
*	10.1109/MOBIHEALTH.2014.7015898	Leveraging medication safety through mobile computing: Decision support and guidance services for adverse drug event prevention.
NS	10.1109/ISBI.2015.7163851	Random ferns for multiple target tracking in microscopic retina image sequences.
NS	10.1117/12.2082277	Dynamic heart phantom with functional mitral and aortic valves.
*	10.1117/12.2082545	Augmenting real-time video with virtual models for enhanced visualization for simulation, teaching, training and guidance.
*	10.1227/NEU.0000000000000921	Video-assisted navigation for adjustment of image-guidance accuracy to slight brain shift.
*	10.1117/12.2082712	Robust temporal alignment of multimodal cardiac sequences.
Review		Computer-assisted minimally invasive surgery: Image-guided interventions and robotic surgery.
NS	10.1117/12.2081294	Line fiducial material and thickness considerations for ultrasound calibration.
*	10.1117/12.2081657	Virtual rigid body: A new optical tracking paradigm in image-guided interventions.
NS	10.1016/j.arthro.2014.08.016	Fundamental arthroscopic skill differentiation with virtual reality simulation.
NS what this is	10.1007/978-3-319-15678-1_10	Real-Time near-Infrared fluorescent cholangiography during robotic single-Site cholecystectomy.
Review	10.1177/1553350615573578	The "iceberg Phenomenon": As soon as one technological problem in NOTES is solved, the Next one appears!.
Review	10.1007/978-94-007-4707-4_106	Sensory enhancement.
FP -> no context in medicine	10.1159/000368124	Sedentary lifestyle.
*	10.1007/978-4-431-55037-2_2	Practical noninvasive brain–machine interface system for communication and control.
*	10.1227/NEU.0000000000000503	Mixed reality ventriculostomy simulation: Experience in neurosurgical residency.
Review	10.3389/fnhum.2014.00961	Proprioceptive rehabilitation of upper limb dysfunction in movement disorders: A clinical perspective.
Review	10.1016/j.ucl.2014.07.006	Emerging Technologies to Improve Techniques and Outcomes of Robotic Partial Nephrectomy: Striving Toward the Pentafecta.
NS	10.1007/s11548-013-0970-z	Task and crisis analysis during surgical training.
*		Increasing motivation in robot-aided arm rehabilitation with competitive and cooperative gameplay.
Review		Virtual And Augmented Reality As Useful And Efficacious Tools For The Psychological Treatment Of Emotional Disorders.
NS	10.3233/978-1-61499-375-9-204	Development Of Epidural Simulators: Towards Hybrid Virtual Reality Training.
NS	10.1177/1545968313498649	Digital culture and art therapy.
FP -> just VR	10.1080/10400435.2013.800923	Error augmentation enhancing arm recovery in individuals with chronic stroke: A randomized crossover design.
*	10.1016/j.neuchi.2014.07.001	Augmented reality improves myoelectric prosthesis training.
NS	10.3233/978-1-61499-432-9-707	Augmented reality in the surgery of cerebral aneurysms: A technical report.
*	10.1002/jemt.22335	Intraoperative surgical photoacoustic microscopy (IS-PAM) using augmented reality.
NS	10.1097/OPX.0000000000000326	Stereoscopic augmented reality using ultrasound volume rendering for laparoscopic surgery in children.
Review	10.1017/S1460396913000277	EyeSee3D: A low-cost approach for analyzing mobile 3D eye tracking data using computer vision and augmented reality technology.
*	10.1109/EMBC.2014.6944908	An overview of augmented and virtual reality applications in radiotherapy and future developments enabled by modern tablet devices.
*	10.12687/phleb2218-5-2014	An augmented reality framework for soft tissue surgery..
NS	10.1007/s00270-014-0885-2	Cryo-laser and cryo-sclerotherapy guided by Augmented Reality: Report of 140 Cases [Kryo-Laser und Kryo-Sklerotherapie in der erweiterten Realität Bericht zu 140 Fällen].
Review		3D global estimation and augmented reality visualization of intra-operative X-ray dose..
*		The GOSTT concept and hybrid mixed/virtual/augmented reality environment radioguided surgery..
#	10.1115/1.4027017	Pico Lantern: a pick-up projector for augmented reality in laparoscopic surgery..
NS	10.1097/SLA.0b013e31828d4ab3	Augmented reality for improving catheterization in magnetic resonance imaging-guided cardiac electrophysiology therapy.
*	10.1515/ijdhd-2014-0328	Enhanced-reality video fluorescence: A real-time assessment of intestinal viability.
NS	10.1007/s00464-014-3592-9	Patient engagement and clinical feasibility of Augmented Reflection Technology for stroke rehabilitation.
*	10.1109/SeGAH.2014.7067087	Real-time navigation by fluorescence-based enhanced reality for precise estimation of future anastomotic site in digestive surgery.
NS	10.1109/SeGAH.2014.7067107	The mobile RehApp™: An AR-based mobile game for ankle sprain rehabilitation.
	10.1117/12.2043997	Recovery and coping stress supported by serious games.
NS	10.1111/srt.12120	Motion magnification for endoscopic surgery.
*	10.1007/s00464-014-3425-x	Single site robotic surgery applied to the digestive system.
*		In this issue.
NS -> Poosibly just calibration		Robust surface based registration in an open framework for image guided surgery.
NS -> Poosibly just calibration		Automatic detection of endoscope in intraoperative CT image: Application to AR guidance in laparoscopic surgery.
*	10.1109/SeGAH.2014.7067098	Live image parsing in uterine laparoscopy.
NS	10.1055/s-0034-1385340	Spatially aware mobile interface for 3D visualization and interactive surgery planning.
Review	10.1016/j.eururo.2013.07.033	Image guided surgery [Bildgestützte Chirurgie].
*	10.1118/1.4892181	The future of vitrectomy.
NS	10.1093/ehjci/jeu019	Image-guided transorbital procedures with endoscopic video augmentation.
*	10.1117/12.2041609	Comments.
Review	10.1159/000366458	Construction of a multimodal CT-video chest model.
*	10.1310/sci2004-338	The use of a head-mounted display in oral implantology: A feasibility study.
FP -> drones	10.1145/2578153.2578156	Mixed-reality exercise effects on participation of individuals with spinal cord injuries and developmental disabilities: A pilot study.
Review	10.1515/ijdhd-2014-0322	The use of gaze to control drones.
NS	10.1007/s10548-013-0320-z	Virtual reality for cognitive rehabilitation: From new use of computers to better knowledge of brain black box?
*	10.1001/jamaoto.2013.6443	Using virtual robot-mediated play activities to assess cognitive skills.
Review	10.1186/2052-0492-2-31	Cadaveric feasibility study of da Vinci Si-assisted cochlear implant with augmented visual navigation for otologic surgery.
FP -> Industry	10.1177/1420326X13498400	Advanced visualization and simulation techniques for modern construction management.
NS	10.1515/ijdhd-2014-0326	Vision-based categorization of upper body motion impairments and post-stroke motion synergies.
NS what this is		Colorectal surgery: Towards a greater respect for body integrity [Chirurgie colorectale: Vers un plus grand respect de lintegrite corporelle].
NS		Estimating a patient surface model for optimizing the medical scanning workflow..
?		Proceedings of the Symposium on Eye Tracking Research and Applications, ETRA 2014.
NS	10.1007/s40664-014-0045-1	Attentional performance and objective strain parameters when using two different head-mounted displays [Aufmerksamkeitsleistung und objektive Beanspruchung beim Einsatz von zwei verschiedenen Head-mounted-Displays].
Overview		New perspectives in occupational therapy.
*	10.4017/gt.2014.13.02.106.00	Designing happy games (apps) for people with dementia.
NS		Real time system for gesture tracking in psycho-motorial rehabilitation.
NS -> Possibly just Review		Experimental therapy in anxiety disorders - Insights into treatment research [Experimentelle behandlungsverfahren bei angsterkrankungen - einblick in die therapieforschung].
Overview	10.3233/978-1-61499-304-9-1087	Abilities and limitations of assistive technologies in post-stroke therapy based on virtual/augmented reality.
*	10.3233/978-1-61499-304-9-677	Shopping support system using AR technology for visually impaired persons.
*	10.3233/978-1-61499-268-4-139	Augmented reality & gesture-based architecture in games for the elderly.
Review	10.4018/978-1-4666-3986-7.ch023	Augmented reality framework for the socialization between elderly people.
Review	10.1007/s11892-013-0419-3	Technology to optimize pediatric diabetes management and outcomes.
NS	10.1016/j.ijom.2013.03.025	New protocol for three-dimensional surgical planning and CAD/CAM splint generation in orthognathic surgery: An in vitro and in vivo study.
NS	10.2174/1573405611309020011	Image-based soft tissue deformation algorithms for real-time simulation of liver puncture.
*	10.1109/EMBC.2013.6610575	Comparing 'pick and place' task in spatial Augmented Reality versus non-immersive Virtual Reality for rehabilitation setting.
*	10.3171/2013.7.SPINE12917	A novel 3D guidance system using augmented reality for percutaneous vertebroplasty.
Review	10.1227/NEU.0000000000000060	Evolving virtual reality simulation in neurosurgery.
FP - > study on depression treatment in Japan	10.1016/j.jad.2013.05.015	Prescription patterns following first-line new generation antidepressants for depression in Japan: A naturalistic cohort study based on a large claims database.
*	10.1109/PAHCE.2013.6568298	Development of a software tool for rehabilitation of the upper limb following stroke [Desarrollo de una herramienta tipo software para la rehabilitación de pacientes con secuelas de enfermedad cerebro vascular en miembro superior].
NS	10.1109/CICARE.2013.6583074	Healthcare system design focusing on emotional aspects using augmented reality - Relaxed service design.
NS	10.4108/icst.pervasivehealth.2013.252252	CRehab: A cloud-based framework for the management of rehabilitation processes.
NS -> Possibly just rendering	10.1002/rcs.1471	Augmented reality to the rescue of the minimally invasive surgeon: The usefulness of the interposition of stereoscopic images in the Da Vinci™ robotic console.
FP -> just VR	10.1097/NPT.0b013e3182a0a078	Feasibility of virtual reality augmented cycling for health promotion of people poststroke.
NS	10.1109/ISBI.2013.6556799	Semi-automatic catheter model generation using biplane x-ray images.
NS	10.3834/uij.1944-5784.2013.06.09	The feasibility of navigation-assisted mapping of bladder tumors during transurethral resection.
Review	10.1007/s00345-010-0588-5	New trends in minimally invasive urological surgery. What is beyond the robot?
NS	10.1111/ases.12032	Recent advances in urologic laparoscopic surgeries: laparoendoscopic single-site surgery, natural orifice transluminal endoscopic surgery, robotics and navigation..
Review	10.1097/SLE.0b013e3182827c29	A Systematic review on low-cost box models to achieve basic and advanced laparoscopic skills during modern surgical training.
*	10.1007/s00701-013-1668-2	A novel augmented reality system of image projection for image-guided neurosurgery.
FP -> Social Media Text Filtering	10.1002/9781118555927.ch13	Intelligent Information Filters and Enhanced Reality.
Review	10.1016/j.compmedimag.2012.12.002	On mixed reality environments for minimally invasive therapy guidance: Systems architecture, successes and challenges in their implementation from laboratory to clinic.
*	10.1016/j.compmedimag.2013.01.001	Modeling of the bony pelvis from MRI using a multi-atlas AE-SDM for registration and tracking in image-guided robotic prostatectomy.
*	10.1166/jmihi.2013.1138	Development of VR-based auscultation training system using simulated patient.
NS -> Possibly Review of their own system?	10.1166/jmihi.2013.1131	Research status in the fusion and enrichment of medical imaging for high quality diagnosis and treatment (FERMI) project.
*	10.1016/j.compmedimag.2013.03.002	Prediction of deformations during endovascular aortic aneurysm repair using finite element simulation.
Review		Projector-based augmented reality in medicine.
NS		Useful field of view in augmented reality: Comparison between distribution of attention under binocular and monocular observation.
NS		Active-Matrix OLED (AMOLED) microdisplay for augmented-reality applications with improved color space.
#		Augmented reality for readers and authors..
FP -> Automotive		A cognitive model for fast recognition in images displayed by automotive augmented interface systems.
FP -> Review VR		Surgery, virtual reality, and the future.
FP -> HCI		Reality beyond its physicality.
Review		How AR reforms social medical system?
FP -> holograms		Semi-portable full-color electro-holographic display with see-through vision.
FP -> HCI		Augmenting human experience with perception-based displays utilizing illusions.
FP -> HCI	10.1533/9780857098979.261	Smart and interactive packaging developments for enhanced communication at the packaging/user interface.
FP -> Tracking		Position and direction estimation system of user's viewpoint for wide indoor environment.
*	10.1007/978-2-8178-0391-3_15	Brachial plexus.
* strange	10.1007/978-2-8178-0391-3_14	Nerve repair.
Review	10.1007/978-3-642-31430-8_2	Accuracy of computer-assisted surgery.
FP -> HCI		A Tablet interface for laying out AR objects-Outlook of relationship with smartphone and AIR-.
*	10.3233/978-1-61499-209-7-363	Surgical navigation with a head-mounted tracking system and display.
#	10.1016/j.jacr.2012.11.011	Imaging informatics: Lead, follow, or become irrelevant.
FP -> Packaging	10.1533/9780857098979.35	Augmenting and securing the consumer brand experience through smart and intelligent packaging for food, beverages and other fast-moving consumer goods.
*	10.1007/s00534-012-0582-y	Short rigid scope and stereo-scope designed specifically for open abdominal navigation surgery: clinical application for hepatobiliary and pancreatic surgery..
*	10.1109/EMBC.2012.6346511	AREA: An augmented reality system for epidural anaesthesia.
*	10.1109/EMBC.2012.6346203	Comparative evaluation of monocular augmented-reality display for surgical microscopes.
*	10.1109/EMBC.2012.6347306	Foam phantom development for artificial vertebrae used for surgical training.
FP -> Review		Recent trends on visual tracking for augmented reality.
Review		Steps toward a giant leap in mixed and augmented reality.
NS		SmartAR: Integrated augmented reality technology for novel application creation.
FP -> Automotive		Augmented reality head-up-display.
NS		Augmented reality based virtual keyboards for assistive technology.
*	10.3233/978-1-61499-022-2-225	Augmented reality visualization for guidance in neurovascular surgery.
NS -> Possibly just Review	10.3233/978-1-61499-022-2-433	BodyWindows: Enhancing a mannequin with projective augmented reality for exploring anatomy, physiology and medical procedures.
*	10.3233/978-1-61499-022-2-58	Haptic feedback in OP:Sense - Augmented reality in telemanipulated robotic surgery.
NS		Comparative evaluation of monocular augmented-reality display for surgical microscopes..
NS -> Possibly just calibration		Image-based tracking of the teeth for orthodontic augmented reality..
*		AREA: an augmented reality system for epidural anaesthesia..
*		Synchronized visualization of bone cutting to support microendoscopic discectomy.
*		Semi portable rehabilitation system for upper limb disability.
FP -> new aerial image AR		Autostereoscopic AR display based on overlaid multi-projection 3D display.
*		A responsive home environment for the elderly.
NS -> Possibly just Review		Contents-rich display for medical diagnostic and surgical aid.
*		A wearable navigation system for visually impaired users.
NS -> Possibly just segmentation	10.3233/978-1-61499-022-2-111	Anatomic hepatectomy planning through mobile display visualization and interaction.
FP -> just new HMD		Combiner for head-up displays using partial transparent fresnel reflector.
FP -> just new HMD		Development of perceived depth position control method with a preceding obstacle for monocular head-up display images.
?		Society for Information Display - 19th International Display Workshops 2012, IDW/AD 2012.
?		Society for Information Display - 19th International Display Workshops 2012, IDW/AD 2012.
?		Society for Information Display - 19th International Display Workshops 2012, IDW/AD 2012.
?		i-CREATe 2012 - 6th International Convention on Rehabilitation Engineering and Assistive Technology.
*		Foam phantom development for artificial vertebrae used for surgical training..
NS -> Possibly just Review		Techniques for neuro-vascular bundle preservation.
FP -> Review VR		Virtual reality and rehabilitation: Why or why not? A systematic literature review [Realidade virtual na reabilitação: Por que sim e por que não? uma revisão sistemática].
NS		From the AOR estimations to the AOR measurements [RadiazioniOttiche Artificiali: dalla stima allamisura].
*	10.1109/CBMS.2012.6266298	Inexpensive monocular pico-projector-based augmented reality display for surgical microscope.
?		Proceedings of the 25th IEEE International Symposium on Computer-Based Medical Systems, CBMS 2012.
#	10.1179/1743288X12Y.0000000022	The potential of augmented reality applications for physical rehabilitation.
FP -> Fibromyalgie	10.1007/s11916-012-0284-9	Brain imaging in fibromyalgia.
*		Catheter-based registrationand motion compensation for 2-D/3-D fusion during electrophysiology procedures.
*	10.1002/alr.21049	The effect of augmented real-time image guidance on task workload during endoscopic sinus surgery.
NS	10.1142/S0218957712500182	A prospective study of patient-reported outcomes for two years after lumbar surgery augmented with diam ® interspinous implant.
Review	10.1016/j.eursup.2012.04.002	Surgical Treatment of Localised Renal Cancer.
Review	10.1016/j.ucl.2012.06.003	Vaginal prolapse repair. Suture repair versus mesh augmentation: A urogynecology perspective.
NS	10.1109/BHI.2012.6211617	Simple augmented reality system for 3D ultrasonic image by see-through HMD and single camera and marker combination.
*	10.1148/rg.324115086	Informatics in radiology intuitive user interface for 3D image manipulation using augmented reality and a smart phone as a remote control.
FP -> Museum? Srsly?	10.1145/2168556.2168570	Gaze guided object recognition using a head-mounted eye tracker.
*	10.3233/TAD-2012-0344	NAVIG: Guidance system for the visually impaired using virtual augmented reality.
NS	10.1109/TOH.2011.38	Creating realistic virtual textures from contact acceleration data.

## Sheet: Tabelle1
		PubMed ID	PubMed ID
		28291491	28291491	TRUE
		28258117	28258117	TRUE
		28252891	28252891	TRUE
		28211829	28211829	TRUE
		28169774	28169774	TRUE
		28137372	28137372	TRUE
		28135114	28135114	TRUE
		28105952	28105952	TRUE
		28090510	28090510	TRUE
		28043101	28043101	TRUE
		28042515	28042515	TRUE
		27930431	27930431	TRUE
		27916234	27916234	TRUE
		27916233	27916233	TRUE
		27853384	27853384	TRUE
		27813710	27813710	TRUE
		27741424	27741424	TRUE
		27774517	27774517	TRUE
		27757359	27757359	TRUE
		27706017	27706017	TRUE
		27706003	27706003	TRUE
		27671899	27671899	TRUE
		27565425	27565425	TRUE
		27564567	27564567	TRUE
		27563261	27563261	TRUE
		27553762	27553762	TRUE
		27475417	27475417	TRUE
		27358760	27358760	TRUE
		27230927	27230927	TRUE
		27199732	27199732	TRUE
		27172513	27172513	TRUE
		27154749	27154749	TRUE
		27154018	27154018	TRUE
		27098818	27098818	TRUE
		27091754	27091754	TRUE
		27046620	27046620	TRUE
		27046556	27046556	TRUE
		27046545	27046545	TRUE
		27038964	27038964	TRUE
		26986814	26986814	TRUE
		26959215	26959215	TRUE
		26950521	26950521	TRUE
		26938173	26938173	TRUE
		26914485	26914485	TRUE
		26893136	26893136	TRUE
		26878667	26878667	TRUE
		26804823	26804823	TRUE
		26737436	26737436	TRUE
		26721391	26721391	TRUE
		26718052	26718052	TRUE
		26678947	26678947	TRUE
		26654300	26654300	TRUE
		26654178	26654178	TRUE
		26620455	26620455	TRUE
		26620135	26620135	TRUE
		26611358	26611358	TRUE
		26572882	26572882	TRUE
		26525142	26525142	TRUE
		26455767	26455767	TRUE
		26433570	26433570	TRUE
		26409906	26409906	TRUE
		26409692	26409692	TRUE
		26339283	26339283	TRUE
		26312886	26312886	TRUE
		26182068	26182068	TRUE
		26161353	26161353	TRUE
		26149832	26149832	TRUE
		26140898	26140898	TRUE
		26138411	26138411	TRUE
		26133175	26133175	TRUE
		26126116	26126116	TRUE
		26123335	26123335	TRUE
		26103444	26103444	TRUE
		26069857	26069857	TRUE
		26024818	26024818	TRUE
		25909567	25909567	TRUE
		25883165	25883165	TRUE
		25882923	25882923	TRUE
		25859201	25859201	TRUE
		25840893	25840893	TRUE
		25801765	25801765	TRUE
		25748303	25748303	TRUE
		25733547	25733547	TRUE
		25627128	25627128	TRUE
		25593963	25593963	TRUE
		25574791	25574791	TRUE
		25570773	25570773	TRUE
		25558785	25558785	TRUE
		25532458	25532458	TRUE
		25527874	25527874	TRUE
		25477747	25477747	TRUE
		25465484	25465484	TRUE
		25465067	25465067	TRUE
		25460812	25460812	TRUE
		25413448	25413448	TRUE
		25361359	25361359	TRUE
		25306516	25306516	TRUE
		25303925	25303925	TRUE
		25245926	25245926	TRUE
		25230306	25230306	TRUE
		25204510	25204510	TRUE
		25198032	25198032	TRUE
		25197187	25197187	TRUE
		25149272	25149272	TRUE
		25050577	25050577	TRUE
		25037466	25037466	TRUE
		24962856	24962856	TRUE
		24876445	24876445	TRUE
		24875036	24875036	TRUE
		24835294	24835294	TRUE
		24829910	24829910	TRUE
		24815585	24815585	TRUE
		24745024	24745024	TRUE
		24722894	24722894	TRUE
		24698690	24698690	TRUE
		24670999	24670999	TRUE
		24660816	24660816	TRUE
		24594927	24594927	TRUE
		24579058	24579058	TRUE
		24457635	24457635	TRUE
		24436635	24436635	TRUE
		24314190	24314190	TRUE
		24254384	24254384	TRUE
		24236293	24236293	TRUE
		24216673	24216673	TRUE
		24110762	24110762	TRUE
		24005547	24005547	TRUE
		23970384	23970384	TRUE
		23963306	23963306	TRUE
		23957947	23957947	TRUE
		23921708	23921708	TRUE
		23920637	23920637	TRUE
		23920581	23920581	TRUE
		23863828	23863828	TRUE
		23534593	23534593	TRUE
		23532109	23532109	TRUE
		23494133	23494133	TRUE
		23400191	23400191	TRUE
		23400171	23400171	TRUE
		23355307	23355307	TRUE
		23355150	23355150	TRUE
		23328911	23328911	TRUE
		23254799	23254799	TRUE
		23269461	23269461	TRUE
		23233011	23233011	TRUE
		23176998	23176998	TRUE
		23117306	23117306	TRUE
		23103217	23103217	TRUE
		22877715	22877715	TRUE
		22843764	22843764	TRUE
		22797956	22797956	TRUE
		22773232	22773232	TRUE
		22556316	22556316	TRUE
		22432694	22432694	TRUE
		22350237	22350237	TRUE
		22130783	22130783	TRUE
		28695116
		28815109
		28175782
		28809195
		28809183
		28792518
		28789011
		28788867
		28785547
		28764873
		28753888
		28723111
		28694676
		28673889
		28664416
		28646401
		28644758
		28639038
		28637947
		28628384
		28623479
		28600252
		28584247
		28574342
		28573091
		28571789
		28567393
		28566499
		28554878
		28545005
		28542716
		28531141
		28524449
		28514821
		28512111
		28505989
		28503726
		28499433
		28475145
		28471479
		28463612
		28453428
		28436090
		28434425
		28420598
		28419750
		28414007
		28401399
		28392037
		28391207
		28389876
		28389019
		28385568
		28381393
		28370970
		28361323
		28355147
		28348392
		28324155
		28659862
		28624249
		28540125
		28507827
		28503155
		28503140
		28478736
		28392819
		28387688
		28372285
		28331886
		28283212
		28278470
		28271810
		28269492
		28269438
		28269256
		28269251
		28267545
		28243537
		28228102
		28222541
		28221151
		28219432
		28219378
		28214437
		28207400
		28207398
		28198442
		28193871
		28189059
		28185205
		28184207
		28178189
		28176425
		28164412
		28160692
		28158127
		28129181
		28129169
		28129167
		28118449
		28113859
		28113237
		28113159
		28103193
		28097341
		28089570
		28084143
		28026799
		27943043
		27933006
		27930663
		27910205
		27908072
		27856340
		27834634
		27822467
		27806855
		27796600
		27796416
		27513166
		27788679
		27775521
		27761715
		27752522
		27746747
		27731862
		27731839
		27713831
		27636200
		27636179
		27633465
		27592084
		27586484
		27581521
		27581336
		27558302
		27557230
		27549358
		27544070
		27530774
		27521727
		27479973
		27479972
		27479969
		27479967
		27479151
		27454518
		27454054
		27450989
		27449683
		27446690
		27428981
		27418110
		27410572
		27410124
		27410076
		27399533
		27376720
		27348417
		27337529
		27296449
		27287762
		27283505
		27271840
		27258807
		27250853
		27244395
		27242480
		27239013
		27237604
		27230779
		27227433
		27220020
		27203151
		27199648
		27190489
		27184306
		27177759
		27170650
		27164565
		27148039
		27137019
		27134743
		27129565
		27089025
		27059022
		27046605
		27045910
		27008668
		26999151
		26995603
		26995597
		26992164
		26960031
		26941686
		26939896
		26925804
		26921886
		26905573
		26903091
		26890866
		26886423
		26882325
		26874531
		26872810
		26855540
		26853420
		26836568
		26835963
		26832545
		26820551
		26811080
		26809235
		26799874
		26780810
		26780802
		26780797
		26766698
		26757365
		26737395
		26737252
		26737223
		26737106
		26736471
		26732958
		26731768
		26718626
		26716566
		26712755
		26694388
		26693166
		26690439
		26646315
		26640772
		26571516
		26561461
		26561283
		26561086
		26545227
		26531203
		26529459
		26529458
		26527139
		26522642
		26500589
		26479643
		26439828
		26439827
		26416363
		26416361
		26416359
		26410840
		26410838
		26406993
		26394430
		26357449
		26357210
		26357208
		26357207
		26357206
		26357099
		26357098
		26342783
		26340777
		26340776
		26340775
		26340774
		26336129
		26319273
		26316112
		26294523
		26288021
		26262198
		26224070
		26216064
		26206714
		26191026
		26184191
		26151933
		26151215
		26151202
		26139308
		26080384
		26076144
		28293571
		25999842
		25991196
		25951494
		25891963
		25875439
		25840539
		25814098
		25804431
		25772607
		25766302
		25740639
		25720239
		25712917
		25712916
		25710107
		25676988
		25654242
		25617257
		25598089
		25582962
		25572970
		25571276
		25570007
		25570003
		25548733
		25546858
		25546854
		25520843
		25511166
		25485399
		25462499
		25460214
		25441867
		25438146
		25392120
		25388234
		25367103
		25333152
		25333147
		25333146
		25333145
		25330434
		25321114
		25296403
		25285906
		25268932
		25268480
		25263644
		25242858
		25160278
		25077051
		25071992
		25014983
		24999334
		24998759
		24980159
		24979189
		24978871
		24956363
		24950128
		24921542
		24902780
		24898629
		24898193
		24891493
		26357303
		24875655
		24851967
		24835126
		24812598
		24808171
		24807993
		24800454
		24787787
		24782724
		24771315
		24760914
		24743802
		24732559
		24732545
		24732507
		24732504
		24667523
		24664269
		24658253
		24650983
		24650981
		24624073
		24616655
		24612471
		24609700
		24579305
		24533591
		24533251
		24523967
		24511219
		24509457
		24488352
		24474374
		24470223
		24464832
		24461259
		24438993
		24436832
		24434221
		24403436
		24400301
		24365839
		24343135
		24338625
		24320522
		24282810
		24267404
		24259856
		24201331
		24187270
		24178862
		24149104
		24144182
		24111446
		24101293
		24093506
		24084121
		24045105
		24005797
		23993906
		23955795
		23952323
		23943389
		23932623
		23888316
		23880030
		23879701
		23829037
		23757545
		23757298
		23744270
		23739373
		23736427
		23713001
		23712957
		23703710
		23700184
		23684617
		23682370
		23674416
		23649730
		23641759
		23601994
		23582151
		23541864
		23528727
		23526436
		23496677
		23475569
		23467499
		23466685
		25621318
		23435056
		23428451
		23428438
		23410820
		23405477
		23404553
		23400163
		23400153
		23389366
		23388087
		23377707
		23254818
		23350879
		23329279
		23254798
		24807885
		24807878
		23269747
		23239589
		23220541
		23158165
		23123995
		28521340
		22929384
		22926549
		22899573
		22864885
		22833264
		22806676
		22778647
		22772435
		22752350
		22736549
		22736284
		22732680
		22722298
		22692926
		22673424
		22648119
		22627882
		22624290
		22592259
		22580994
		22549904
		22503171
		22460401
		22449224
		22402686
		22402684
		22402683
		22399157
		22298412
		22261498
		22260929
		22042592
		22015571
		21931174
		21785944
		21411175
		659
