# Supplementary material for: Augmented Reality in Medicine: Systematic and Bibliographic Review
Source: JMIR Mhealth Uhealth. 2019 Apr 26;7(4):e10967. doi: 10.2196/10967 (PMC6658230; doi:10.2196/10967)
Supplement: Multimedia Appendix 3 [file mhealth_v7i4e10967_app3.txt]

TY  - JOUR
AU  - Abdollahi, Farnaz
AU  - Lazarro, Emily D. Case
AU  - Listenberger, Molly
AU  - Kenyon, Robert V.
AU  - Kovic, Mark
AU  - Bogey, Ross A.
AU  - Hedeker, Donald
AU  - Jovanovic, Borko D.
AU  - Patton, James L.
T1  - Error Augmentation Enhancing Arm Recovery in Individuals With Chronic Stroke
JO  - Neurorehabilitation and Neural Repair
Y1  - 2013/august
VL  - 28
IS  - 2
SP  - 120
EP  - 128


ER  -
TY  - JOUR
AU  - Abe, Yuichiro
AU  - Sato, Shigenobu
AU  - Kato, Koji
AU  - Hyakumachi, Takahiko
AU  - Yanagibashi, Yasushi
AU  - Ito, Manabu
AU  - Abumi, Kuniyoshi
T1  - A novel 3D guidance system using augmented reality for percutaneous vertebroplasty: technical note.
JO  - Journal of neurosurgery. Spine
Y1  - 2013
VL  - 19

SP  - 492
EP  - 501


KW  - Aged; Aged
KW  - 80 and over; Computer Simulation; Humans; Osteoporotic Fractures
KW  - surgery; Phantoms
KW  - Imaging; Spinal Fractures
KW  - surgery; Surgery
KW  - Computer-Assisted
KW  - methods; User-Computer Interface; Vertebroplasty
KW  - methods


N1  - 1547-5646 Owner: NLM


N2  - Augmented reality (AR) is an imaging technology by which virtual objects are overlaid onto images of real objects captured in real time by a tracking camera. This study aimed to introduce a novel AR guidance system called virtual protractor with augmented reality (VIPAR) to visualize a needle trajectory in 3D space during percutaneous vertebroplasty (PVP). The AR system used for this study comprised a head-mount display (HMD) with a tracking camera and a marker sheet. An augmented scene was created by overlaying the preoperatively generated needle trajectory path onto a marker detected on the patient using AR software, thereby providing the surgeon with augmented views in real time through the HMD. The accuracy of the system was evaluated by using a computer-generated simulation model in a spine phantom and also evaluated clinically in 5 patients. In the 40 spine phantom trials, the error of the insertion angle (EIA), defined as the difference between the attempted angle and the insertion angle, was evaluated using 3D CT scanning. Computed tomography analysis of the 40 spine phantom trials showed that the EIA in the axial plane significantly improved when VIPAR was used compared with when it was not used (0.96° ± 0.61° vs 4.34° ± 2.36°, respectively). The same held true for EIA in the sagittal plane (0.61° ± 0.70° vs 2.55° ± 1.93°, respectively). In the clinical evaluation of the AR system, 5 patients with osteoporotic vertebral fractures underwent VIPAR-guided PVP from October 2011 to May 2012. The postoperative EIA was evaluated using CT. The clinical results of the 5 patients showed that the EIA in all 10 needle insertions was 2.09° ± 1.3° in the axial plane and 1.98° ± 1.8° in the sagittal plane. There was no pedicle breach or leakage of polymethylmethacrylate. VIPAR was successfully used to assist in needle insertion during PVP by providing the surgeon with an ideal insertion point and needle trajectory through the HMD. The findings indicate that AR guidance technology can become a useful assistive device during spine surgeries requiring percutaneous procedures.
ER  -
TY  - JOUR
AU  - Abhari, Kamyar
AU  - Baxter, John S. H.
AU  - Chen, Elvis C. S.
AU  - Khan, Ali R.
AU  - Peters, Terry M.
AU  - de Ribaupierre, Sandrine
AU  - Eagleson, Roy
T1  - Training for planning tumour resection: augmented reality and human factors.
JO  - IEEE transactions on bio-medical engineering
Y1  - 2015
VL  - 62

SP  - 1466
EP  - 1477


KW  - Ergonomics; Female; Head
KW  - surgery; Humans; Imaging
KW  - Three-Dimensional
KW  - methods; Male; Neurosurgical Procedures
KW  - education; Phantoms
KW  - Imaging; Surgery
KW  - Computer-Assisted
KW  - methods; User-Computer Interface


N1  - 1558-2531 Owner: NLM


N2  - Planning surgical interventions is a complex task, demanding a high degree of perceptual, cognitive, and sensorimotor skills to reduce intra- and post-operative complications. This process requires spatial reasoning to coordinate between the preoperatively acquired medical images and patient reference frames. In the case of neurosurgical interventions, traditional approaches to planning tend to focus on providing a means for visualizing medical images, but rarely support transformation between different spatial reference frames. Thus, surgeons often rely on their previous experience and intuition as their sole guide is to perform mental transformation. In case of junior residents, this may lead to longer operation times or increased chance of error under additional cognitive demands. In this paper, we introduce a mixed augmented-/virtual-reality system to facilitate training for planning a common neurosurgical procedure, brain tumour resection. The proposed system is designed and evaluated with human factors explicitly in mind, alleviating the difficulty of mental transformation. Our results indicate that, compared to conventional planning environments, the proposed system greatly improves the nonclinicians' performance, independent of the sensorimotor tasks performed ( ). Furthermore, the use of the proposed system by clinicians resulted in a significant reduction in time to perform clinically relevant tasks ( ). These results demonstrate the role of mixed-reality systems in assisting residents to develop necessary spatial reasoning skills needed for planning brain tumour resection, improving patient outcomes.
ER  -
TY  - JOUR
AU  - Ai, Danni
AU  - Yang, Jian
AU  - Fan, Jingfan
AU  - Zhao, Yitian
AU  - Song, Xianzheng
AU  - Shen, Jianbing
AU  - Shao, Ling
AU  - Wang, Yongtian
T1  - Augmented reality based real-time subcutaneous vein imaging system.
JO  - Biomedical optics express
Y1  - 2016
VL  - 7

SP  - 2565
EP  - 2585


KW  - (100.0100) Image processing; (100.3010) Image reconstruction techniques; (110.0110) Imaging systems; (110.3080) Infrared imaging; (170.0110) Imaging systems


N1  - 2156-7085 Owner: NLM


N2  - A novel 3D reconstruction and fast imaging system for subcutaneous veins by augmented reality is presented. The study was performed to reduce the failure rate and time required in intravenous injection by providing augmented vein structures that back-project superimposed veins on the skin surface of the hand. Images of the subcutaneous vein are captured by two industrial cameras with extra reflective near-infrared lights. The veins are then segmented by a multiple-feature clustering method. Vein structures captured by the two cameras are matched and reconstructed based on the epipolar constraint and homographic property. The skin surface is reconstructed by active structured light with spatial encoding values and fusion displayed with the reconstructed vein. The vein and skin surface are both reconstructed in the 3D space. Results show that the structures can be precisely back-projected to the back of the hand for further augmented display and visualization. The overall system performance is evaluated in terms of vein segmentation, accuracy of vein matching, feature points distance error, duration times, accuracy of skin reconstruction, and augmented display. All experiments are validated with sets of real vein data. The imaging and augmented system produces good imaging and augmented reality results with high speed.
ER  -
TY  - JOUR
AU  - Alaraj, Ali
AU  - Charbel, Fady T.
AU  - Birk, Daniel
AU  - Tobin, Matthew
AU  - Tobin, Mathew
AU  - Luciano, Cristian
AU  - Banerjee, Pat P.
AU  - Rizzi, Silvio
AU  - Sorenson, Jeff
AU  - Foley, Kevin
AU  - Slavin, Konstantin
AU  - Roitberg, Ben
T1  - Role of cranial and spinal virtual and augmented reality simulation using immersive touch modules in neurosurgical training.
JO  - Neurosurgery
Y1  - 2013
VL  - 72 Suppl 1

SP  - 115
EP  - 123


KW  - Central Nervous System Diseases
KW  - surgery; Competency-Based Education
KW  - methods; Computer Simulation; Craniotomy
KW  - education
KW  - methods; Education
KW  - Medical
KW  - Graduate
KW  - methods; Feedback; Humans; Imaging
KW  - Three-Dimensional
KW  - methods; Internship and Residency
KW  - methods; Medical Errors
KW  - prevention & control; Neurosurgical Procedures
KW  - education; Rhizotomy
KW  - methods; Spinal Fusion
KW  - methods; Spinal Puncture
KW  - methods; Touch; Trigeminal Neuralgia
KW  - surgery; User-Computer Interface; Ventriculostomy
KW  - methods; Vertebroplasty
KW  - methods


N1  - 1524-4040 Owner: NLM


N2  - Recent studies have shown that mental script-based rehearsal and simulation-based training improve the transfer of surgical skills in various medical disciplines. Despite significant advances in technology and intraoperative techniques over the last several decades, surgical skills training on neurosurgical operations still carries significant risk of serious morbidity or mortality. Potentially avoidable technical errors are well recognized as contributing to poor surgical outcome. Surgical education is undergoing overwhelming change, as a result of the reduction of work hours and current trends focusing on patient safety and linking reimbursement with clinical outcomes. Thus, there is a need for adjunctive means for neurosurgical training, which is a recent advancement in simulation technology. ImmersiveTouch is an augmented reality system that integrates a haptic device and a high-resolution stereoscopic display. This simulation platform uses multiple sensory modalities, re-creating many of the environmental cues experienced during an actual procedure. Modules available include ventriculostomy, bone drilling, percutaneous trigeminal rhizotomy, and simulated spinal modules such as pedicle screw placement, vertebroplasty, and lumbar puncture. We present our experience with the development of such augmented reality neurosurgical modules and the feedback from neurosurgical residents.
ER  -
TY  - CONF
AU  - Al-Ataby, Ali
AU  - Younis, Ola
AU  - Al-Nuaimy, Waleed
AU  - Al-Taee, Majid
AU  - Sharaf, Zain
AU  - Al-Bander, Baidaa

T1  - Visual Augmentation Glasses for People with Impaired Vision

PB  - IEEE

Y1  - 2016/august


ER  -
TY  - JOUR
AU  - Albrecht, Urs-Vito
AU  - Folta-Schoofs, Kristian
AU  - Behrends, Marianne
AU  - von Jan, Ute
T1  - Effects of mobile augmented reality learning compared to textbook learning on medical students: randomized controlled pilot study.
JO  - Journal of medical Internet research
Y1  - 2013
VL  - 15

SP  - e182
EP  - e182


KW  - Education
KW  - Medical
KW  - methods; Humans; Learning; Pilot Projects; Students
KW  - Medical; Surveys and Questionnaires; cellular phone; education; emotions; medical; problem-based learning


N1  - 1438-8871 Owner: NLM


N2  - By adding new levels of experience, mobile Augmented Reality (mAR) can significantly increase the attractiveness of mobile learning applications in medical education. To compare the impact of the heightened realism of a self-developed mAR blended learning environment (mARble) on learners to textbook material, especially for ethically sensitive subjects such as forensic medicine, while taking into account basic psychological aspects (usability and higher level of emotional involvement) as well as learning outcomes (increased learning efficiency). A prestudy was conducted based on a convenience sample of 10 third-year medical students. The initial emotional status was captured using the "Profile of Mood States" questionnaire (POMS, German variation); previous knowledge about forensic medicine was determined using a 10-item single-choice (SC) test. During the 30-minute learning period, the students were randomized into two groups: the first group consisted of pairs of students, each equipped with one iPhone with a preinstalled copy of mARble, while the second group was provided with textbook material. Subsequently, both groups were asked to once again complete the POMS questionnaire and SC test to measure changes in emotional state and knowledge gain. Usability as well as pragmatic and hedonic qualities of the learning material was captured using AttrakDiff2 questionnaires. Data evaluation was conducted anonymously. Descriptive statistics for the score in total and the subgroups were calculated before and after the intervention. The scores of both groups were tested against each other using paired and unpaired signed-rank tests. An item analysis was performed for the SC test to objectify difficulty and selectivity. Statistically significant, the mARble group (6/10) showed greater knowledge gain than the control group (4/10) (Wilcoxon z=2.232, P=.03). The item analysis of the SC test showed a difficulty of P=0.768 (s=0.09) and a selectivity of RPB=0.2. For mARble, fatigue (z=2.214, P=.03) and numbness (z=2.07, P=.04) decreased with statistical significance when comparing pre- and post-tests. Vigor rose slightly, while irritability did not increase significantly. Changes in the control group were insignificant. Regarding hedonic quality (identification, stimulation, attractiveness), there were significant differences between mARble (mean 1.179, CI -0.440 to 0.440) and the book chapter (mean -0.982, CI -0.959 to 0.959); the pragmatic quality mean only differed slightly. The mARble group performed considerably better regarding learning efficiency; there are hints for activating components of the mAR concept that may serve to fascinate the participants and possibly boost interest in the topic for the remainder of the class. While the small sample size reduces our study's conclusiveness, its design seems appropriate for determining the effects of interactive eLearning material with respect to emotions, learning efficiency, and hedonic and pragmatic qualities using a larger group. German Clinical Trial Register (DRKS), DRKS-ID: DRKS00004685; https://drks-neu.uniklinik-freiburg.de/drks_web/navigate.do?navigationId=trial.HTML&TRIAL_ID=DRKS00004685.
ER  -
TY  - JOUR
AU  - Albrecht, Urs-Vito
AU  - Noll, Christoph
AU  - von Jan, Ute
T1  - Explore and experience: mobile augmented reality for medical training.
JO  - Studies in health technology and informatics
Y1  - 2013
VL  - 192

SP  - 382
EP  - 386


KW  - Computer-Assisted Instruction
KW  - methods; Computers
KW  - Handheld; Curriculum; Education
KW  - Medical
KW  - methods; Forensic Medicine
KW  - education; Germany; Internet; Mobile Applications; Teaching; User-Computer Interface


N1  - 1879-8365 Owner: NLM


N2  - In medicine, especially in basic education, it may sometimes be inappropriate to integrate real patients into classes due to ethical issues that must be avoided. Nevertheless, the quality of medical education may suffer without the use of real cases. This is especially true of medical specialties such as legal medicine: survivors of a crime are already subjected to procedures that constitute a severe emotional burden and may cause additional distress even without the added presence of students. Using augmented reality based applications may alleviate this ethical dilemma by giving students the possibility to practice the necessary skills based on virtual but nevertheless almost realistic cases. The app "mARble®" that is presented in this paper follows this approach. The currently available learning module for legal medicine gives users an opportunity to learn about various wound patterns by virtually overlaying them on their own skin and is applicable in different learning settings. Preliminary evaluation results covering learning efficiency and emotional components of the learning process are promising. Content modules for other medical specialtiesare currently under construction.
ER  -
TY  - JOUR
AU  - Al-Deen Ashab, Hussam
AU  - Lessoway, Victoria A.
AU  - Khallaghi, Siavash
AU  - Cheng, Alexis
AU  - Rohling, Robert
AU  - Abolmaesumi, Purang
T1  - An augmented reality system for epidural anesthesia (AREA): prepuncture identification of vertebrae.
JO  - IEEE transactions on bio-medical engineering
Y1  - 2013
VL  - 60

SP  - 2636
EP  - 2644


KW  - Algorithms; Anesthesia
KW  - Epidural
KW  - methods; Feasibility Studies; Humans; Image Processing
KW  - Computer-Assisted
KW  - methods; Lumbar Vertebrae
KW  - anatomy & histology
KW  - diagnostic imaging; Reproducibility of Results; Ultrasonography
KW  - Interventional
KW  - methods; User-Computer Interface


N1  - 1558-2531 Owner: NLM


N2  - We propose an augmented reality system to identify lumbar vertebral levels to assist in spinal needle insertion for epidural anesthesia. These procedures require careful placement of a needle to ensure effective delivery of anesthetics and to avoid damaging sensitive tissue such as nerves. In this system, a trinocular camera tracks an ultrasound transducer during the acquisition of a sequence of B-mode images. The system generates an ultrasound panorama image of the lumbar spine, automatically identifies the lumbar levels in the panorama image, and overlays the identified levels on a live camera view of the patient's back. Validation is performed to test the accuracy of panorama generation, lumbar level identification, overall system accuracy, and the effect of changes in the curvature of the spine during the examination. The results from 17 subjects demonstrate the feasibility and capability of achieving an error within clinically acceptable range for epidural anaesthesia.
ER  -
TY  - JOUR
AU  - Andersen, Daniel
AU  - Popescu, Voicu
AU  - Cabrera, Maria Eugenia
AU  - Shanghavi, Aditya
AU  - Gomez, Gerardo
AU  - Marley, Sherri
AU  - Mullis, Brian
AU  - Wachs, Juan P.
T1  - Medical telementoring using an augmented reality transparent display.
JO  - Surgery
Y1  - 2016
VL  - 159

SP  - 1646
EP  - 1653


KW  - Adolescent; Adult; Clinical Competence; Computer Terminals; Female; Humans; Laparoscopy
KW  - education; Male; Motor Skills; Telemedicine
KW  - instrumentation; User-Computer Interface; Young Adult


N1  - 1532-7361 Owner: NLM


N2  - The goal of this study was to design and implement a novel surgical telementoring system called the System for Telementoring with Augmented Reality (STAR) that uses a virtual transparent display to convey precise locations in the operating field to a trainee surgeon. This system was compared with a conventional system based on a telestrator for surgical instruction. A telementoring system was developed and evaluated in a study which used a 1 × 2 between-subjects design with telementoring system, that is, STAR or conventional, as the independent variable. The participants in the study were 20 premedical or medical students who had no prior experience with telementoring. Each participant completed a task of port placement and a task of abdominal incision under telementoring using either the STAR or the conventional system. The metrics used to test performance when using the system were placement error, number of focus shifts, and time to task completion. When compared with the conventional system, participants using STAR completed the 2 tasks with less placement error (45% and 68%) and with fewer focus shifts (86% and 44%), but more slowly (19% for each task). Using STAR resulted in decreased annotation placement error, fewer focus shifts, but greater times to task completion. STAR placed virtual annotations directly onto the trainee surgeon's field of view of the operating field by conveying location with great accuracy; this technology helped to avoid shifts in focus, decreased depth perception, and enabled fine-tuning execution of the task to match telementored instruction, but led to greater times to task completion.
ER  -
TY  - JOUR
AU  - Andersen, Dan
AU  - Popescu, Voicu
AU  - Cabrera, Maria Eugenia
AU  - Shanghavi, Aditya
AU  - Mullis, Brian
AU  - Marley, Sherri
AU  - Gomez, Gerardo
AU  - Wachs, Juan P.
T1  - An Augmented Reality-Based Approach for Surgical Telementoring in Austere Environments.
JO  - Military medicine
Y1  - 2017
VL  - 182

SP  - 310
EP  - 315


KW  - Clinical Competence
KW  - standards; Humans; Mentoring
KW  - methods
KW  - standards; Patient Simulation; Remote Consultation
KW  - standards; Surgeons
KW  - standards; Telemedicine
KW  - standards; Warfare


N1  - 1930-613X Owner: NLM


N2  - Telementoring can improve treatment of combat trauma injuries by connecting remote experienced surgeons with local less-experienced surgeons in an austere environment. Current surgical telementoring systems force the local surgeon to regularly shift focus away from the operating field to receive expert guidance, which can lead to surgery delays or even errors. The System for Telementoring with Augmented Reality (STAR) integrates expert-created annotations directly into the local surgeon's field of view. The local surgeon views the operating field by looking at a tablet display suspended between the patient and the surgeon that captures video of the surgical field. The remote surgeon remotely adds graphical annotations to the video. The annotations are sent back and displayed to the local surgeon while being automatically anchored to the operating field elements they describe. A technical evaluation demonstrates that STAR robustly anchors annotations despite tablet repositioning and occlusions. In a user study, participants used either STAR or a conventional telementoring system to precisely mark locations on a surgical simulator under a remote surgeon's guidance. Participants who used STAR completed the task with fewer focus shifts and with greater accuracy. The STAR reduces the local surgeon's need to shift attention during surgery, allowing him or her to continuously work while looking "through" the tablet screen.
ER  -
TY  - JOUR
AU  - Anderson, Fraser
AU  - Bischof, Walter F.
T1  - Augmented reality improves myoelectric prosthesis training
JO  - International Journal on Disability and Human Development
Y1  - 2014/january
VL  - 13
IS  - 3


ER  -
TY  - JOUR
AU  - Armstrong, David G.
AU  - Rankin, Timothy M.
AU  - Giovinco, Nicholas A.
AU  - Mills, Joseph L.
AU  - Matsuoka, Yoky
T1  - A heads-up display for diabetic limb salvage surgery: a view through the google looking glass.
JO  - Journal of diabetes science and technology
Y1  - 2014
VL  - 8

SP  - 951
EP  - 956


KW  - Diabetes Complications; Diabetes Mellitus; Humans; Limb Salvage
KW  - methods; Surgery
KW  - Computer-Assisted
KW  - instrumentation; Telemedicine
KW  - instrumentation; User-Computer Interface; augmented reality; diabetes; heads-up display; limb salvage; telemedicine


N1  - 1932-2968 Owner: NLM


N2  - Although the use of augmented reality has been well described over the past several years, available devices suffer from high cost, an uncomfortable form factor, suboptimal battery life, and lack an app-based developer ecosystem. This article describes the potential use of a novel, consumer-based, wearable device to assist surgeons in real time during limb preservation surgery and clinical consultation. Using routine intraoperative, clinical, and educational case examples, we describe the use of a wearable augmented reality device (Google Glass; Google, Mountain View, CA). The device facilitated hands-free, rapid communication, documentation, and consultation. An eyeglass-mounted screen form factor has the potential to improve communication, safety, and efficiency of intraoperative and clinical care. We believe this represents a natural progression toward union of medical devices with consumer technology.
ER  -
TY  - CONF
AU  - Ashab, H. A.
AU  - Lessoway, V. A.
AU  - Khallaghi, S.
AU  - Cheng, A.
AU  - Rohling, R.
AU  - Abolmaesumi, P.

T1  - AREA: An augmented reality system for epidural anaesthesia

PB  - IEEE

Y1  - 2012/august


ER  -
TY  - JOUR
AU  - Assis, Gilda Aparecida de
AU  - Corrêa, Ana Grasielle Dionísio
AU  - Martins, Maria Bernardete Rodrigues
AU  - Pedrozo, Wendel Goes
AU  - Lopes, Roseli de Deus
T1  - An augmented reality system for upper-limb post-stroke motor rehabilitation: a feasibility study.
JO  - Disability and rehabilitation. Assistive technology
Y1  - 2016
VL  - 11

SP  - 521
EP  - 528


KW  - Aged; Exercise Therapy
KW  - instrumentation
KW  - methods; Feasibility Studies; Female; Humans; Male; Middle Aged; Range of Motion
KW  - Articular; Recovery of Function; Shoulder
KW  - physiology; Stroke Rehabilitation
KW  - methods; Virtual Reality; Augmented reality; motor rehabilitation; myoelectric control; stroke; upper-limb


N1  - 1748-3115 Owner: NLM


N2  - To determine the clinical feasibility of a system based on augmented reality for upper-limb (UL) motor rehabilitation of stroke participants. A physiotherapist instructed the participants to accomplish tasks in augmented reality environment, where they could see themselves and their surroundings, as in a mirror. Two case studies were conducted. Participants were evaluated pre- and post-intervention. The first study evaluated the UL motor function using Fugl-Meyer scale. Data were compared using non-parametric sign tests and effect size. The second study used the gain of motion range of shoulder flexion and abduction assessed by computerized biophotogrammetry. At a significance level of 5%, Fugl-Meyer scores suggested a trend for greater UL motor improvement in the augmented reality group than in the other. Moreover, effect size value 0.86 suggested high practical significance for UL motor rehabilitation using the augmented reality system. System provided promising results for UL motor rehabilitation, since enhancements have been observed in the shoulder range of motion and speed. Implications for Rehabilitation Gain of range of motion of flexion and abduction of the shoulder of post-stroke patients can be achieved through an augmented reality system containing exercises to promote the mental practice. NeuroR system provides a mental practice method combined with visual feedback for motor rehabilitation of chronic stroke patients, giving the illusion of injured upper-limb (UL) movements while the affected UL is resting. Its application is feasible and safe. This system can be used to improve UL rehabilitation, an additional treatment past the traditional period of the stroke patient hospitalization and rehabilitation.
ER  -
TY  - JOUR
AU  - Atallah, Sam
AU  - Larach, Sergio W.
AU  - Monson, John R. T.
T1  - Stereotactic navigation for TAMIS-TME.
JO  - Minimally invasive therapy & allied technologies : MITAT : official journal of the Society for Minimally Invasive Therapy
Y1  - 2016
VL  - 25

SP  - 271
EP  - 277


KW  - Humans; Laparoscopy
KW  - methods; Rectal Neoplasms
KW  - surgery; Stereotaxic Techniques; Surgery
KW  - Computer-Assisted
KW  - methods; Transanal Endoscopic Surgery
KW  - methods; TAMIS; augmented reality; image-guided surgery; navigation; rectal cancer; taTME


N1  - 1365-2931 Owner: NLM


N2  - Stereotactic navigation allows for real-time, image-guided surgery, thus providing an augmented working environment for the operator. This technique can be applied to complex minimally invasive surgery for fixed anatomic targets. Transanal minimally invasive surgery represents a new approach to rectal cancer surgery that is technically demanding and introduces the potential for procedure-specific morbidity. Feasibility of stereotactic navigation for TAMIS-TME has been demonstrated, and this could theoretically translate into improved resection quality by improving the surgeon's spatial awareness. The future of minimally invasive surgery as it relates to augmented reality and image-guided surgery is discussed.
ER  -
TY  - JOUR
AU  - Aung, Yee Mon
AU  - Al-Jumaily, Adel
AU  - Anam, Khairul
T1  - A novel upper limb rehabilitation system with self-driven virtual arm illusion.
JO  - Conference proceedings : ... Annual International Conference of the IEEE Engineering in Medicine and Biology Society. IEEE Engineering in Medicine and Biology Society. Annual Conference
Y1  - 2014
VL  - 2014

SP  - 3614
EP  - 3617


KW  - Arm
KW  - physiology; Humans; Illusions; Recovery of Function; Rehabilitation
KW  - methods; Stroke
KW  - physiopathology; Stroke Rehabilitation; User-Computer Interface


N1  - 1557-170X Owner: NLM


N2  - This paper proposes a novel upper extremity rehabilitation system with virtual arm illusion. It aims for fast recovery from lost functions of the upper limb as a result of stroke to provide a novel rehabilitation system for paralyzed patients. The system is integrated with a number of technologies that include Augmented Reality (AR) technology to develop game like exercise, computer vision technology to create the illusion scene, 3D modeling and model simulation, and signal processing to detect user intention via EMG signal. The effectiveness of the developed system has evaluated via usability study and questionnaires which is represented by graphical and analytical methods. The evaluation provides with positive results and this indicates the developed system has potential as an effective rehabilitation system for upper limb impairment.
ER  -
TY  - JOUR
AU  - Azagury, D. E.
AU  - Ryou, M.
AU  - Shaikh, S. N.
AU  - San José Estépar, R.
AU  - Lengyel, B. I.
AU  - Jagadeesan, J.
AU  - Vosburgh, K. G.
AU  - Thompson, C. C.
T1  - Real-time computed tomography-based augmented reality for natural orifice transluminal endoscopic surgery navigation.
JO  - The British journal of surgery
Y1  - 2012
VL  - 99

SP  - 1246
EP  - 1253


KW  - Abdominal Wall
KW  - anatomy & histology; Adult; Cadaver; Computer Simulation; Computer Systems; Digestive System
KW  - anatomy & histology; Female; Humans; Male; Natural Orifice Endoscopic Surgery
KW  - methods
KW  - standards; Pelvic Floor
KW  - anatomy & histology; Tomography
KW  - X-Ray Computed
KW  - standards


N1  - 1365-2168 Owner: NLM


N2  - Natural orifice transluminal endoscopic surgery (NOTES) is technically challenging owing to endoscopic short-sighted visualization, excessive scope flexibility and lack of adequate instrumentation. Augmented reality may overcome these difficulties. This study tested whether an image registration system for NOTES procedures (IR-NOTES) can facilitate navigation. In three human cadavers 15 intra-abdominal organs were targeted endoscopically with and without IR-NOTES via both transgastric and transcolonic routes, by three endoscopists with different levels of expertise. Ease of navigation was evaluated objectively by kinematic analysis, and navigation complexity was determined by creating an organ access complexity score based on the same data. Without IR-NOTES, 21 (11·7 per cent) of 180 targets were not reached (expert endoscopist 3, advanced 7, intermediate 11), compared with one (1 per cent) of 90 with IR-NOTES (intermediate endoscopist) (P = 0·002). Endoscope movements were significantly less complex in eight of the 15 listed organs when using IR-NOTES. The most complex areas to access were the pelvis and left upper quadrant, independently of the access route. The most difficult organs to access were the spleen (5 failed attempts; 3 of 7 kinematic variables significantly improved) and rectum (4 failed attempts; 5 of 7 kinematic variables significantly improved). The time needed to access the rectum through a transgastric approach was 206·3 s without and 54·9 s with IR-NOTES (P = 0·027). The IR-NOTES system enhanced both navigation efficacy and ease of intra-abdominal NOTES exploration for operators of all levels. The system rendered some organs accessible to non-expert operators, thereby reducing one impediment to NOTES procedures.
ER  -
TY  - JOUR
AU  - Badiali, Giovanni
AU  - Ferrari, Vincenzo
AU  - Cutolo, Fabrizio
AU  - Freschi, Cinzia
AU  - Caramella, Davide
AU  - Bianchi, Alberto
AU  - Marchetti, Claudio
T1  - Augmented reality as an aid in maxillofacial surgery: validation of a wearable system allowing maxillary repositioning.
JO  - Journal of cranio-maxillo-facial surgery : official publication of the European Association for Cranio-Maxillo-Facial Surgery
Y1  - 2014
VL  - 42

SP  - 1970
EP  - 1976


KW  - Cadaver; Clinical Competence; Data Display; Equipment Design; Feasibility Studies; Feedback; Humans; Image Processing
KW  - Computer-Assisted
KW  - methods; Maxilla
KW  - surgery; Models
KW  - Anatomic; Observer Variation; Osteotomy
KW  - Le Fort
KW  - methods; Patient Care Planning; Photography
KW  - instrumentation; Printing
KW  - Three-Dimensional; Surgery
KW  - instrumentation
KW  - methods; Tomography
KW  - X-Ray Computed
KW  - methods; Treatment Outcome; User-Computer Interface; Video Recording
KW  - instrumentation; Augmented reality; Computer-assisted surgery; Image-guided surgery; Maxillofacial abnormalities; Maxillofacial orthognathic surgery


N1  - 1878-4119 Owner: NLM


N2  - We present a newly designed, localiser-free, head-mounted system featuring augmented reality as an aid to maxillofacial bone surgery, and assess the potential utility of the device by conducting a feasibility study and validation. Our head-mounted wearable system facilitating augmented surgery was developed as a stand-alone, video-based, see-through device in which the visual features were adapted to facilitate maxillofacial bone surgery. We implement a strategy designed to present augmented reality information to the operating surgeon. LeFort1 osteotomy was chosen as the test procedure. The system is designed to exhibit virtual planning overlaying the details of a real patient. We implemented a method allowing performance of waferless, augmented-reality assisted bone repositioning. In vitro testing was conducted on a physical replica of a human skull, and the augmented reality system was used to perform LeFort1 maxillary repositioning. Surgical accuracy was measured with the aid of an optical navigation system that recorded the coordinates of three reference points (located in anterior, posterior right, and posterior left positions) on the repositioned maxilla. The outcomes were compared with those expected to be achievable in a three-dimensional environment. Data were derived using three levels of surgical planning, of increasing complexity, and for nine different operators with varying levels of surgical skill. The mean error was 1.70 ± 0.51 mm. The axial errors were 0.89 ± 0.54 mm on the sagittal axis, 0.60 ± 0.20 mm on the frontal axis, and 1.06 ± 0.40 mm on the craniocaudal axis. The simplest plan was associated with a slightly lower mean error (1.58 ± 0.37 mm) compared with the more complex plans (medium: 1.82 ± 0.71 mm; difficult: 1.70 ± 0.45 mm). The mean error for the anterior reference point was lower (1.33 ± 0.58 mm) than those for both the posterior right (1.72 ± 0.24 mm) and posterior left points (2.05 ± 0.47 mm). No significant difference in terms of error was noticed among operators, despite variations in surgical experience. Feedback from surgeons was acceptable; all tests were completed within 15 min and the tool was considered to be both comfortable and usable in practice. We used a new localiser-free, head-mounted, wearable, stereoscopic, video see-through display to develop a useful strategy affording surgeons access to augmented reality information. Our device appears to be accurate when used to assist in waferless maxillary repositioning. Our results suggest that the method can potentially be extended for use with many surgical procedures on the facial skeleton. Further, our positive results suggest that it would be appropriate to proceed to in vivo testing to assess surgical accuracy under real clinical conditions.
ER  -
TY  - JOUR
AU  - Bai, Zhen
AU  - Blackwell, Alan F.
AU  - Coulouris, George
T1  - Using Augmented Reality to Elicit Pretend Play for Children with Autism.
JO  - IEEE transactions on visualization and computer graphics
Y1  - 2015/05
VL  - 21

SP  - 598
EP  - 610


KW  - Asperger Syndrome
KW  - therapy; Autistic Disorder
KW  - therapy; Child; Child
KW  - Preschool; Computer Graphics; Female; Humans; Male; Play Therapy
KW  - methods; Virtual Reality Exposure Therapy
KW  - methods


N1  - 1941-0506 Owner: NLM


N2  - Children with autism spectrum condition (ASC) suffer from deficits or developmental delays in symbolic thinking. In particular, they are often found lacking in pretend play during early childhood. Researchers believe that they encounter difficulty in generating and maintaining mental representation of pretense coupled with the immediate reality. We have developed an interactive system that explores the potential of Augmented Reality (AR) technology to visually conceptualize the representation of pretense within an open-ended play environment. Results from an empirical study involving children with ASC aged 4 to 7 demonstrated a significant improvement of pretend play in terms of frequency, duration and relevance using the AR system in comparison to a non computer-assisted situation. We investigated individual differences, skill transfer, system usability and limitations of the proposed AR system. We discuss design guidelines for future AR systems for children with ASC and other pervasive developmental disorders.
ER  -
TY  - CONF
AU  - Baum, Zachary
AU  - Ungi, Tamas
AU  - Lasso, Andras
AU  - Fichtinger, Gabor
AU  - Webster, Robert J.
AU  - Fei, Baowei

T1  - Usability of a real-time tracked augmented reality display system in musculoskeletal injections

PB  - SPIE

Y1  - 2017/march


ER  -
TY  - JOUR
AU  - Belhaj Soulami, Réda
AU  - Verhoye, Jean-Philippe
AU  - Nguyen Duc, Hung
AU  - Castro, Miguel
AU  - Auffret, Vincent
AU  - Anselmi, Amedeo
AU  - Haigron, Pascal
AU  - Ruggieri, Vito Giovanni
T1  - Computer-Assisted Transcatheter Heart Valve Implantation in Valve-in-Valve Procedures.
JO  - Innovations (Philadelphia, Pa.)
Y1  - 2016
VL  - 11

SP  - 193
EP  - 200


KW  - Adult; Aged; Aged
KW  - 80 and over; Bioprosthesis; Electrocardiography; Feasibility Studies; Female; Heart Valve Diseases
KW  - diagnostic imaging
KW  - surgery; Heart Valve Prosthesis; Humans; Male; Middle Aged; Prosthesis Design; Reproducibility of Results; Retrospective Studies; Surgery
KW  - Computer-Assisted
KW  - adverse effects
KW  - methods; Tomography
KW  - X-Ray Computed
KW  - methods; Transcatheter Aortic Valve Replacement
KW  - instrumentation
KW  - methods


N1  - 1559-0879 Owner: NLM


N2  - Valve-in-valve (ViV) procedures are increasingly being considered as an alternative to redo surgery for the treatment of degenerated bioprosthetic heart valves in patients with excessive reoperative risk. The objective of our study was to evaluate the feasibility of computer guidance in transcatheter heart valve (THV) implantation during ViV procedures. Preprocedural electrocardiogram-gated computed tomography-scan images were processed using semiautomatic segmentation of the degenerated bioprosthesis' radiopaque landmarks and of the ascending aorta. Virtual three-dimensional (3D) reconstructions were created. A virtual plane was subsequently added to the 3D reconstructions, indicating the optimal landing plane of the THV inside the tissue valve. Within a hybrid operating theater, a 3D/2D registration was used to superimpose the 3D reconstructions, while dynamic tracking was allowed to maintain the superimposition onto the fluoroscopic images. The THV was afterward implanted according to the optimal landing plane. Projection of the ascending aorta and the coronary arteries was used to assess the risk of coronary ostia obstruction. Between January 2014 and October 2014, nine patients underwent aortic ViV procedures in our institution. Among those nine patients, five procedures were retrospectively evaluated as a validation step using the proposed method. The mean (SD) superimposition error was 1.1 (0.75) mm. Subsequently, two live cases were prospectively carried out using our approach, successfully implanting the THV inside the degenerated tissue valve. Our study demonstrates the feasibility of a computer-guided implantation of THV in ViV procedures. Moreover, it suggests that augmented reality may increase the reliability of THV implantation inside degenerated bioprostheses through better reproducibility.
ER  -
TY  - JOUR
AU  - Bennour, Sami
AU  - Ulrich, Baptiste
AU  - Legrand, Thomas
AU  - Jolles, Brigitte M.
AU  - Favre, Julien
T1  - A gait retraining system using augmented-reality to modify footprint parameters: Effects on lower-limb sagittal-plane kinematics
JO  - Journal of Biomechanics
Y1  - 2018/january
VL  - 66

SP  - 26
EP  - 35


ER  -
TY  - JOUR
AU  - van den Berg, Nynke S.
AU  - Engelen, Thijs
AU  - Brouwer, Oscar R.
AU  - Mathéron, Hanna M.
AU  - Valdés-Olmos, Renato A.
AU  - Nieweg, Omgo E.
AU  - van Leeuwen, Fijs W. B.
T1  - A pilot study of SPECT/CT-based mixed-reality navigation towards the sentinel node in patients with melanoma or Merkel cell carcinoma of a lower extremity
JO  - Nuclear Medicine Communications
Y1  - 2016/august
VL  - 37
IS  - 8
SP  - 812
EP  - 817


ER  -
TY  - CONF
AU  - Bergmeier, Jan
AU  - Kundrat, Dennis
AU  - Schoob, Andreas
AU  - Kahrs, Lüder A.
AU  - Ortmaier, Tobias
AU  - Webster, Robert J.
AU  - Yaniv, Ziv R.

T1  - Methods for a fusion of optical coherence tomography and stereo camera image data

PB  - SPIE

Y1  - 2015/march


ER  -
TY  - JOUR
AU  - Bernhardt, Sylvain
AU  - Nicolau, Stéphane A.
AU  - Agnus, Vincent
AU  - Soler, Luc
AU  - Doignon, Christophe
AU  - Marescaux, Jacques
T1  - Automatic localization of endoscope in intraoperative CT image: A simple approach to augmented reality guidance in laparoscopic surgery.
JO  - Medical image analysis
Y1  - 2016/05
VL  - 30

SP  - 130
EP  - 143


KW  - Endoscopes; Equipment Design; Equipment Failure Analysis; Humans; Intraoperative Care
KW  - instrumentation
KW  - methods; Laparoscopy
KW  - methods; Phantoms
KW  - Imaging; Reproducibility of Results; Sensitivity and Specificity; Surgery
KW  - Computer-Assisted
KW  - methods; Tomography
KW  - X-Ray Computed
KW  - methods; User-Computer Interface; Augmented reality; C-arm; Intraoperative CT; Registration


N1  - 1361-8423 Owner: NLM


N2  - The use of augmented reality in minimally invasive surgery has been the subject of much research for more than a decade. The endoscopic view of the surgical scene is typically augmented with a 3D model extracted from a preoperative acquisition. However, the organs of interest often present major changes in shape and location because of the pneumoperitoneum and patient displacement. There have been numerous attempts to compensate for this distortion between the pre- and intraoperative states. Some have attempted to recover the visible surface of the organ through image analysis and register it to the preoperative data, but this has proven insufficiently robust and may be problematic with large organs. A second approach is to introduce an intraoperative 3D imaging system as a transition. Hybrid operating rooms are becoming more and more popular, so this seems to be a viable solution, but current techniques require yet another external and constraining piece of apparatus such as an optical tracking system to determine the relationship between the intraoperative images and the endoscopic view. In this article, we propose a new approach to automatically register the reconstruction from an intraoperative CT acquisition with the static endoscopic view, by locating the endoscope tip in the volume data. We first describe our method to localize the endoscope orientation in the intraoperative image using standard image processing algorithms. Secondly, we highlight that the axis of the endoscope needs a specific calibration process to ensure proper registration accuracy. In the last section, we present quantitative and qualitative results proving the feasibility and the clinical potential of our approach.
ER  -
TY  - JOUR
AU  - Bifulco, Paolo
AU  - Narducci, Fabio
AU  - Vertucci, Raffaele
AU  - Ambruosi, Pasquale
AU  - Cesarelli, Mario
AU  - Romano, Maria
T1  - Telemedicine supported by Augmented Reality: an interactive guide for untrained people in performing an ECG test.
JO  - Biomedical engineering online
Y1  - 2014
VL  - 13

SP  - 153
EP  - 153


KW  - Adult; Calibration; Cell Phone; Computer Simulation; Electrocardiography
KW  - methods; Electrodes; Equipment Design; Female; Humans; Imaging
KW  - Three-Dimensional; Male; Reproducibility of Results; Signal Processing
KW  - Computer-Assisted; Software; Telemedicine
KW  - instrumentation
KW  - methods


N1  - 1475-925X Owner: NLM


N2  - In many telemedicine applications, the correct use of medical device at the point of need is essential to provide an appropriate service. Some applications may require untrained people to interact with medical devices and patients: care delivery in transportation, military actions, home care and telemedicine training.Appropriate operation of medical device and correct connection with patient's body are crucial. In these scenarios, tailored applications of Augmented Reality can offer a valid support by guiding untrained people at the point of need. This study aims to explore the feasibility of using Augmented Reality in telemedicine applications, by facilitating an acceptable use of biomedical equipment by any unskilled person. In particular, a prototype system was built in order to estimate how untrained users, with limited or no knowledge, can effectively interact with an ECG device and properly placing ECG electrodes on patient's chest. An Augmented Reality application was built to support untrained users in performing an ECG test. Simple markers attached to the ECG device and onto patient's thorax allow camera calibration. Once objects and their pose in the space are recognized, the video of the current scene is enriched, in real-time, with additional pointers, text boxes and audio that help the untrained operator to perform the appropriate sequence of operations. All the buttons, switches, ports of the ECG device together with the location of precordial leads were coded and indicated. Some user's voice commands were also included to improve usability. Ten untrained volunteers, supported by the augmented reality, were able to carry out a complete ECG test first on a mannequin and then on a real patient in a reasonable time (about 8 minutes on average). Average positioning errors of precordial electrodes resulted less than 3 mm for the mannequin and less than 7 mm for the real patient. These preliminary findings suggest the effectiveness of the developed application and the validity of clinical ECG recordings. This application can be adapted to support the use of other medical equipment as well as other telemedicine tasks and it could be performed with a Tablet or a Smartphone.
ER  -
TY  - JOUR
AU  - Birnbaum, Faith A.
AU  - Hackley, Steven A.
AU  - Johnson, Lenworth N.
T1  - Enhancing visual performance in individuals with cortical visual impairment (homonymous hemianopsia): Tapping into blindsight
JO  - Journal of Medical Hypotheses and Ideas
Y1  - 2015/december
VL  - 9
IS  - 2
SP  - S8
EP  - S13


ER  -
TY  - CONF
AU  - Bodenstedt, S.
AU  - Reichard, D.
AU  - Suwelack, S.
AU  - Wagner, M.
AU  - Kenngott, H.
AU  - Müller-Stich, B.
AU  - Dillmann, R.
AU  - Speidel, S.
AU  - Webster, Robert J.
AU  - Yaniv, Ziv R.

T1  - Intraoperative on-the-fly organ-mosaicking for laparoscopic surgery

PB  - SPIE

Y1  - 2015/march


ER  -
TY  - JOUR
AU  - Borgmann, H.
AU  - Rodríguez Socarrás, M.
AU  - Salem, J.
AU  - Tsaur, I.
AU  - Gomez Rivas, J.
AU  - Barret, E.
AU  - Tortolero, L.
T1  - Feasibility and safety of augmented reality-assisted urological surgery using smartglass.
JO  - World journal of urology
Y1  - 2017
VL  - 35

SP  - 967
EP  - 972


KW  - Clinical Competence; Feasibility Studies; Humans; Internship and Residency; Optical Devices
KW  - statistics & numerical data; Patient Safety; Treatment Outcome; Urologic Surgical Procedures
KW  - methods; Urologists; Urology
KW  - education; Video Recording; Virtual Reality Exposure Therapy
KW  - instrumentation
KW  - methods; Google Glass; Surgical training; Technology; Urology; Wearables


N1  - 1433-8726 Owner: NLM


N2  - To assess the feasibility, safety and usefulness of augmented reality-assisted urological surgery using smartglass (SG). Seven urological surgeons (3 board urologists and 4 urology residents) performed augmented reality-assisted urological surgery using SG for 10 different types of operations and a total of 31 urological operations. Feasibility was assessed using technical metadata (number of photographs taken/number of videos recorded/video time recorded) and structured interviews with the urologists on their use of SG. Safety was evaluated by recording complications and grading according to the Clavien-Dindo classification. Usefulness of SG for urological surgery was queried in structured interviews and in a survey. The implementation of SG use during urological surgery was feasible with no intrinsic (technical defect) or extrinsic (inability to control the SG function) obstacles being observed. SG use was safe as no grade 3-5 complications occurred for the series of 31 urological surgeries of different complexities. Technical applications of SG included taking photographs/recording videos for teaching and documentation, hands-free teleconsultation, reviewing patients' medical records and images and searching the internet for health information. Overall usefulness of SG for urological surgery was rated as very high by 43 % and high by 29 % of surgeons. Augmented reality-assisted urological surgery using SG is both feasible and safe and also provides several useful functions for urological surgeons. Further developments and investigations are required in the near future to harvest the great potential of this exciting technology for urological surgery.
ER  -
TY  - CONF
AU  - Boschmann, Alexander
AU  - Dosen, Strahinja
AU  - Werner, Andreas
AU  - Raies, Ali
AU  - Farina, Dario

T1  - A novel immersive augmented reality system for prosthesis training and assessment

PB  - IEEE

Y1  - 2016/february


ER  -
TY  - JOUR
AU  - Botella, Cristina
AU  - Pérez-Ara, M. Ángeles
AU  - Bretón-López, Juana
AU  - Quero, Soledad
AU  - García-Palacios, Azucena
AU  - Baños, Rosa María
T1  - In Vivo versus Augmented Reality Exposure in the Treatment of Small Animal Phobia: A Randomized Controlled Trial.
JO  - PloS one
Y1  - 2016
VL  - 11

SP  - e0148237
EP  - e0148237


KW  - Adult; Aged; Animals; Cockroaches; Female; Follow-Up Studies; Humans; Intention to Treat Analysis; Male; Middle Aged; Phobic Disorders
KW  - diagnosis
KW  - therapy; Spiders; Treatment Outcome; Virtual Reality Exposure Therapy; Young Adult


N1  - 1932-6203 Owner: NLM


N2  - Although in vivo exposure is the treatment of choice for specific phobias, some acceptability problems have been associated with it. Virtual Reality exposure has been shown to be as effective as in vivo exposure, and it is widely accepted for the treatment of specific phobias, but only preliminary data are available in the literature about the efficacy of Augmented Reality. The purpose of the present study was to examine the efficacy and acceptance of two treatment conditions for specific phobias in which the exposure component was applied in different ways: In vivo exposure (N = 31) versus an Augmented Reality system (N = 32) in a randomized controlled trial. "One-session treatment" guidelines were followed. Participants in the Augmented Reality condition significantly improved on all the outcome measures at post-treatment and follow-ups. When the two treatment conditions were compared, some differences were found at post-treatment, favoring the participants who received in vivo exposure. However, these differences disappeared at the 3- and 6-month follow-ups. Regarding participants' expectations and satisfaction with the treatment, very positive ratings were reported in both conditions. In addition, participants from in vivo exposure condition considered the treatment more useful for their problem whereas participants from Augmented Reality exposure considered the treatment less aversive. Results obtained in this study indicate that Augmented Reality exposure is an effective treatment for specific phobias and well accepted by the participants.
ER  -
TY  - JOUR
AU  - Bourdel, Nicolas
AU  - Collins, Toby
AU  - Pizarro, Daniel
AU  - Bartoli, Adrien
AU  - Da Ines, David
AU  - Perreira, Bruno
AU  - Canis, Michel
T1  - Augmented reality in gynecologic surgery: evaluation of potential benefits for myomectomy in an experimental uterine model.
JO  - Surgical endoscopy
Y1  - 2017
VL  - 31

SP  - 456
EP  - 461


KW  - Female; Gynecologic Surgical Procedures
KW  - methods; Gynecology
KW  - education; Humans; Internship and Residency; Laparoscopy
KW  - methods; Leiomyoma
KW  - diagnostic imaging
KW  - surgery; Magnetic Resonance Imaging; Models
KW  - Anatomic; Software; Surgery
KW  - Computer-Assisted
KW  - methods; User-Computer Interface; Uterine Myomectomy
KW  - methods; Uterine Neoplasms
KW  - surgery; Augmented Reality; Gynecologic surgery; Laparoscopy; MRI; Myomectomy


N1  - 1432-2218 Owner: NLM


N2  - Augmented Reality (AR) is a technology that can allow a surgeon to see subsurface structures. This works by overlaying information from another modality, such as MRI and fusing it in real time with the endoscopic images. AR has never been developed for a very mobile organ like the uterus and has never been performed for gynecology. Myomas are not always easy to localize in laparoscopic surgery when they do not significantly change the surface of the uterus, or are at multiple locations. To study the accuracy of myoma localization using a new AR system compared to MRI-only localization. Ten residents were asked to localize six myomas (on a uterine model into a laparoscopic box) when either using AR or in conditions that simulate a standard method (only the MRI was available). Myomas were randomly divided in two groups: the control group (MRI only, AR not activated) and the AR group (AR activated). Software was used to automatically measure the distance between the point of contact on the uterine surface and the myoma. We compared these distances to the true shortest distance to obtain accuracy measures. The time taken to perform the task was measured, and an assessment of the complexity was performed. The mean accuracy in the control group was 16.80 mm [0.1-52.2] versus 0.64 mm [0.01-4.71] with AR. In the control group, the mean time to perform the task was 18.68 [6.4-47.1] s compared to 19.6 [3.9-77.5] s with AR. The mean score of difficulty (evaluated for each myoma) was 2.36 [1-4] versus 0.87 [0-4], respectively, for the control and the AR group. We developed an AR system for a very mobile organ. This is the first user study to quantitatively evaluate an AR system for improving a surgical task. In our model, AR improves localization accuracy.
ER  -
TY  - JOUR
AU  - Bourdel, Nicolas
AU  - Collins, Toby
AU  - Pizarro, Daniel
AU  - Debize, Clement
AU  - Grémeau, Anne-Sophie
AU  - Bartoli, Adrien
AU  - Canis, Michel
T1  - Use of augmented reality in laparoscopic gynecology to visualize myomas.
JO  - Fertility and sterility
Y1  - 2017
VL  - 107

SP  - 737
EP  - 739


KW  - Adult; Female; Humans; Image Interpretation
KW  - Computer-Assisted; Imaging
KW  - Three-Dimensional; Laparoscopes; Laparoscopy
KW  - adverse effects
KW  - instrumentation; Leiomyoma
KW  - pathology
KW  - surgery; Leiomyomatosis
KW  - surgery; Magnetic Resonance Imaging; Predictive Value of Tests; Surgery
KW  - Computer-Assisted
KW  - instrumentation; Tumor Burden; Uterine Myomectomy
KW  - instrumentation
KW  - methods; Uterine Neoplasms
KW  - surgery; Gynecologic surgery; MRI; augmented reality; laparoscopy; myomectomy


N1  - 1556-5653 Owner: NLM


N2  - To report the use of augmented reality (AR) in gynecology. AR is a surgical guidance technology that enables important hidden surface structures to be visualized in endoscopic images. AR has been used for other organs, but never in gynecology and never with a very mobile organ like the uterus. We have developed a new AR approach specifically for uterine surgery and demonstrated its use for myomectomy. Tertiary university hospital. Three patients with one, two, and multiple myomas, respectively. AR was used during laparoscopy to localize the myomas. Three-dimensional (3D) models of the patient's uterus and myomas were constructed before surgery from T2-weighted magnetic resonance imaging. The intraoperative 3D shape of the uterus was determined. These models were automatically aligned and "fused" with the laparoscopic video in real time. The live fused video made the uterus appear semitransparent, and the surgeon can see the location of the myoma in real time while moving the laparoscope and the uterus. With this information, the surgeon can easily and quickly decide on how best to access the myoma. We developed an AR system for gynecologic surgery and have used it to improve laparoscopic myomectomy. Technically, the software we developed is very different to approaches tried for other organs, and it can handle significant challenges, including image blur, fast motion, and partial views of the organ.
ER  -
TY  - JOUR
AU  - Bruellmann, D. D.
AU  - Tjaden, H.
AU  - Schwanecke, U.
AU  - Barth, P.
T1  - An optimized video system for augmented reality in endodontics: a feasibility study.
JO  - Clinical oral investigations
Y1  - 2013
VL  - 17

SP  - 441
EP  - 448


KW  - Algorithms; Bicuspid
KW  - anatomy & histology; Color; Computer Graphics; Dental Pulp Cavity
KW  - anatomy & histology; Endodontics; False Negative Reactions; False Positive Reactions; Feasibility Studies; Humans; Image Processing
KW  - Computer-Assisted
KW  - methods; Incisor
KW  - anatomy & histology; Information Storage and Retrieval; Knowledge Bases; Molar
KW  - anatomy & histology; Sensitivity and Specificity; Software; User-Computer Interface; Video Recording
KW  - methods


N1  - 1436-3771 Owner: NLM


N2  - We propose an augmented reality system for the reliable detection of root canals in video sequences based on a k-nearest neighbor color classification and introduce a simple geometric criterion for teeth. The new software was implemented using C++, Qt, and the image processing library OpenCV. Teeth are detected in video images to restrict the segmentation of the root canal orifices by using a k-nearest neighbor algorithm. The location of the root canal orifices were determined using Euclidean distance-based image segmentation. A set of 126 human teeth with known and verified locations of the root canal orifices was used for evaluation. The software detects root canals orifices for automatic classification of the teeth in video images and stores location and size of the found structures. Overall 287 of 305 root canals were correctly detected. The overall sensitivity was about 94 %. Classification accuracy for molars ranged from 65.0 to 81.2 % and from 85.7 to 96.7 % for premolars. The realized software shows that observations made in anatomical studies can be exploited to automate real-time detection of root canal orifices and tooth classification with a software system. Automatic storage of location, size, and orientation of the found structures with this software can be used for future anatomical studies. Thus, statistical tables with canal locations will be derived, which can improve anatomical knowledge of the teeth to alleviate root canal detection in the future. For this purpose the software is freely available at: http://www.dental-imaging.zahnmedizin.uni-mainz.de/.
ER  -
TY  - JOUR
AU  - Buchs, Nicolas C.
AU  - Volonte, Francesco
AU  - Pugin, François
AU  - Toso, Christian
AU  - Fusaglia, Matteo
AU  - Gavaghan, Kate
AU  - Majno, Pietro E.
AU  - Peterhans, Matthias
AU  - Weber, Stefan
AU  - Morel, Philippe
T1  - Augmented environments for the targeting of hepatic lesions during image-guided robotic liver surgery.
JO  - The Journal of surgical research
Y1  - 2013
VL  - 184

SP  - 825
EP  - 831


KW  - Aged; Aged
KW  - 80 and over; Carcinoma
KW  - Hepatocellular
KW  - etiology
KW  - surgery; Endoscopy; Female; Humans; Imaging
KW  - Three-Dimensional
KW  - methods; Liver
KW  - surgery; Liver Cirrhosis
KW  - complications; Liver Neoplasms
KW  - surgery; Male; Minimally Invasive Surgical Procedures; Pilot Projects; Robotics; Stereotaxic Techniques; Surgery
KW  - Computer-Assisted
KW  - instrumentation
KW  - methods; Treatment Outcome; Computer surgery; Hepatic mass; Liver resection; Robotic; Virtual reality


N1  - 1095-8673 Owner: NLM


N2  - Stereotactic navigation technology can enhance guidance during surgery and enable the precise reproduction of planned surgical strategies. Currently, specific systems (such as the CAS-One system) are available for instrument guidance in open liver surgery. This study aims to evaluate the implementation of such a system for the targeting of hepatic tumors during robotic liver surgery. Optical tracking references were attached to one of the robotic instruments and to the robotic endoscopic camera. After instrument and video calibration and patient-to-image registration, a virtual model of the tracked instrument and the available three-dimensional images of the liver were displayed directly within the robotic console, superimposed onto the endoscopic video image. An additional superimposed targeting viewer allowed for the visualization of the target tumor, relative to the tip of the instrument, for an assessment of the distance between the tumor and the tool for the realization of safe resection margins. Two cirrhotic patients underwent robotic navigated atypical hepatic resections for hepatocellular carcinoma. The augmented endoscopic view allowed for the definition of an accurate resection margin around the tumor. The overlay of reconstructed three-dimensional models was also used during parenchymal transection for the identification of vascular and biliary structures. Operative times were 240 min in the first case and 300 min in the second. There were no intraoperative complications. The da Vinci Surgical System provided an excellent platform for image-guided liver surgery with a stable optic and instrumentation. Robotic image guidance might improve the surgeon's orientation during the operation and increase accuracy in tumor resection. Further developments of this technological combination are needed to deal with organ deformation during surgery.
ER  -
TY  - CONF
AU  - Byrnes, Patrick D.
AU  - Higgins, William E.
AU  - Yaniv, Ziv R.
AU  - Holmes, David R.

T1  - Construction of a multimodal CT-video chest model

PB  - SPIE

Y1  - 2014/march


ER  -
TY  - JOUR
AU  - Cabrilo, Ivan
AU  - Bijlenga, Philippe
AU  - Schaller, Karl
T1  - Augmented reality in the surgery of cerebral aneurysms: a technical report.
JO  - Neurosurgery
Y1  - 2014
VL  - 10 Suppl 2

SP  - 252--60; discussion 260-1--252
EP  - 252


KW  - Adult; Aged; Angiography
KW  - Digital Subtraction; Female; Humans; Imaging
KW  - Three-Dimensional; Intracranial Aneurysm
KW  - radiotherapy
KW  - surgery; Magnetic Resonance Imaging; Male; Middle Aged; Neuronavigation
KW  - methods; Neurosurgical Procedures
KW  - methods; Retrospective Studies; Tomography Scanners
KW  - X-Ray Computed; User-Computer Interface; Vascular Surgical Procedures


N1  - 1524-4040 Owner: NLM


N2  - Augmented reality is the overlay of computer-generated images on real-world structures. It has previously been used for image guidance during surgical procedures, but it has never been used in the surgery of cerebral aneurysms. To report our experience of cerebral aneurysm surgery aided by augmented reality. Twenty-eight patients with 39 unruptured aneurysms were operated on in a prospective manner with augmented reality. Preoperative 3-dimensional image data sets (angio-magnetic resonance imaging, angio-computed tomography, and 3-dimensional digital subtraction angiography) were used to create virtual segmentations of patients' vessels, aneurysms, aneurysm necks, skulls, and heads. These images were injected intraoperatively into the eyepiece of the operating microscope. An example case of an unruptured posterior communicating artery aneurysm clipping is illustrated in a video. The described operating procedure allowed continuous monitoring of the accuracy of patient registration with neuronavigation data and assisted in the performance of tailored surgical approaches and optimal clipping with minimized exposition. Augmented reality may add to the performance of a minimally invasive approach, although further studies need to be performed to evaluate whether certain groups of aneurysms are more likely to benefit from it. Further technological development is required to improve its user friendliness.
ER  -
TY  - JOUR
AU  - Cabrilo, Ivan
AU  - Bijlenga, Philippe
AU  - Schaller, Karl
T1  - Augmented reality in the surgery of cerebral arteriovenous malformations: technique assessment and considerations.
JO  - Acta neurochirurgica
Y1  - 2014
VL  - 156

SP  - 1769
EP  - 1774


KW  - Adult; Angiography
KW  - Digital Subtraction
KW  - instrumentation; Cerebral Angiography
KW  - instrumentation; Craniotomy
KW  - instrumentation; Female; Humans; Imaging
KW  - Three-Dimensional
KW  - instrumentation; Intracranial Arteriovenous Malformations
KW  - diagnosis
KW  - surgery; Male; Microsurgery
KW  - instrumentation; Middle Aged; Minimally Invasive Surgical Procedures
KW  - instrumentation; Neuronavigation
KW  - instrumentation; User-Computer Interface; Young Adult


N1  - 0942-0940 Owner: NLM


N2  - Augmented reality technology has been used for intraoperative image guidance through the overlay of virtual images, from preoperative imaging studies, onto the real-world surgical field. Although setups based on augmented reality have been used for various neurosurgical pathologies, very few cases have been reported for the surgery of arteriovenous malformations (AVM). We present our experience with AVM surgery using a system designed for image injection of virtual images into the operating microscope's eyepiece, and discuss why augmented reality may be less appealing in this form of surgery. N = 5 patients underwent AVM resection assisted by augmented reality. Virtual three-dimensional models of patients' heads, skulls, AVM nidi, and feeder and drainage vessels were selectively segmented and injected into the microscope's eyepiece for intraoperative image guidance, and their usefulness was assessed in each case. Although the setup helped in performing tailored craniotomies, in guiding dissection and in localizing drainage veins, it did not provide the surgeon with useful information concerning feeder arteries, due to the complexity of AVM angioarchitecture. The difficulty in intraoperatively conveying useful information on feeder vessels may make augmented reality a less engaging tool in this form of surgery, and might explain its underrepresentation in the literature. Integrating an AVM's hemodynamic characteristics into the augmented rendering could make it more suited to AVM surgery.
ER  -
TY  - JOUR
AU  - Cabrilo, I.
AU  - Sarrafzadeh, A.
AU  - Bijlenga, P.
AU  - Landis, B. N.
AU  - Schaller, K.
T1  - Augmented reality-assisted skull base surgery.
JO  - Neuro-Chirurgie
Y1  - 2014
VL  - 60

SP  - 304
EP  - 306


KW  - Chordoma
KW  - surgery; Humans; Male; Middle Aged; Neuronavigation; Skull Base
KW  - surgery; Skull Base Neoplasms
KW  - surgery; Surgery
KW  - Computer-Assisted; Augmented reality; Chirurgie de la base du crâne; Chirurgie guidée par images; Image-guided surgery; Neuronavigation; Réalité augmentée; Skull base surgery


N1  - 1773-0619 Owner: NLM


N2  - Neuronavigation is widely considered as a valuable tool during skull base surgery. Advances in neuronavigation technology, with the integration of augmented reality, present advantages over traditional point-based neuronavigation. However, this development has not yet made its way into routine surgical practice, possibly due to a lack of acquaintance with these systems. In this report, we illustrate the usefulness and easy application of augmented reality-based neuronavigation through a case example of a patient with a clivus chordoma. We also demonstrate how augmented reality can help throughout all phases of a skull base procedure, from the verification of neuronavigation accuracy to intraoperative image-guidance.
ER  -
TY  - JOUR
AU  - Chaballout, Basil
AU  - Molloy, Margory
AU  - Vaughn, Jacqueline
AU  - Brisson Iii, Raymond
AU  - Shaw, Ryan
T1  - Feasibility of Augmented Reality in Clinical Simulations: Using Google Glass With Manikins.
JO  - JMIR medical education
Y1  - 2016
VL  - 2

SP  - e2
EP  - e2


KW  - Google Glass; augmented reality; clinical simulation; feasibility; student learning


N1  - 2369-3762 Owner: NLM


N2  - Studies show that students who use fidelity-based simulation technology perform better and have higher retention rates than peers who learn in traditional paper-based training. Augmented reality is increasingly being used as a teaching and learning tool in a continual effort to make simulations more realistic for students. The aim of this project was to assess the feasibility and acceptability of using augmented reality via Google Glass during clinical simulation scenarios for training health science students. Students performed a clinical simulation while watching a video through Google Glass of a patient actor simulating respiratory distress. Following participation in the scenarios students completed two surveys and were questioned if they would recommend continued use of this technology in clinical simulation experiences. We were able to have students watch a video in their field of vision of a patient who mimicked the simulated manikin. Students were overall positive about the implications for being able to view a patient during the simulations, and most students recommended using the technology in the future. Overall, students reported perceived realism with augmented reality using Google Glass. However, there were technical and usability challenges with the device. As newer portable and consumer-focused technologies become available, augmented reality is increasingly being used as a teaching and learning tool to make clinical simulations more realistic for health science students. We found Google Glass feasible and acceptable as a tool for augmented reality in clinical simulations.
ER  -
TY  - JOUR
AU  - Chandrasekera, Tilanka
AU  - Kang, Mihyun
AU  - Hebert, Paulette
AU  - Choo, Phil
T1  - Augmenting space: Enhancing health, safety, and well-being of older adults through hybrid spaces
JO  - Technology and Disability
Y1  - 2017/august
VL  - 29
IS  - 3
SP  - 141
EP  - 151


N1  - 1055-4181


ER  -
TY  - JOUR
AU  - Chang, Yao-Jen
AU  - Kang, Ya-Shu
AU  - Huang, Po-Chiao
T1  - An augmented reality (AR)-based vocational task prompting system for people with cognitive impairments.
JO  - Research in developmental disabilities
Y1  - 2013
VL  - 34

SP  - 3049
EP  - 3056


KW  - Adult; Cognition Disorders
KW  - rehabilitation; Cues; Data Display; Education of Intellectually Disabled
KW  - methods; Female; Food Industry; Humans; Male; Rehabilitation
KW  - Vocational
KW  - methods; Residence Characteristics; Treatment Outcome; Young Adult; Augmented reality; Cognitive impairments; Community-based rehabilitation; Task prompting


N1  - 1873-3379 Owner: NLM


N2  - This study assessed the possibility of training three people with cognitive impairments using an augmented reality (AR)-based task prompting system. Using AR technology, the system provided picture cues, identified incorrect task steps on the fly, and helped users make corrections. Based on a multiple baseline design, the data showed that the three participants considerably increased their target response, which improved their vocational job skills during the intervention phases and enabled them to maintain the acquired job skills after intervention. The practical and developmental implications of the results are discussed.
ER  -
TY  - JOUR
AU  - Chen, Chien-Hsu
AU  - Lee, I.-Jui
AU  - Lin, Ling-Yi
T1  - Augmented reality-based self-facial modeling to promote the emotional expression and social skills of adolescents with autism spectrum disorders.
JO  - Research in developmental disabilities
Y1  - 2015
VL  - 36C

SP  - 396
EP  - 403


KW  - 3-D facial animation; Augmented reality (AR); Emotions; Self-facial modeling; Three-dimensional (3-D) facial expressions


N1  - 1873-3379 Owner: NLM


N2  - Autism spectrum disorders (ASD) are characterized by a reduced ability to understand the emotions of other people; this ability involves recognizing facial expressions. This study assessed the possibility of enabling three adolescents with ASD to become aware of facial expressions observed in situations in a school setting simulated using augmented reality (AR) technology. The AR system provided three-dimensional (3-D) animations of six basic facial expressions overlaid on participant faces to facilitate practicing emotional judgments and social skills. Based on the multiple baseline design across subjects, the data indicated that AR intervention can improve the appropriate recognition and response to facial emotional expressions seen in the situational task.
ER  -
TY  - JOUR
AU  - Chen, Ji-Gang
AU  - Han, Kai-Wei
AU  - Zhang, Dan-Feng
AU  - Li, Zhen-Xing
AU  - Li, Yi-Ming
AU  - Hou, Li-Jun
T1  - Presurgical Planning for Supratentorial Lesions with Free Slicer Software and Sina App.
JO  - World neurosurgery
Y1  - 2017
VL  - 106

SP  - 193
EP  - 197


KW  - Adult; Aged; Female; Fiducial Markers; Glioma
KW  - diagnostic imaging
KW  - surgery; Humans; Imaging
KW  - Three-Dimensional; Magnetic Resonance Imaging; Male; Meningeal Neoplasms
KW  - surgery; Meningioma
KW  - surgery; Middle Aged; Mobile Applications; Neuronavigation
KW  - methods; Neurosurgical Procedures
KW  - methods; Software; Supratentorial Neoplasms
KW  - surgery; 3D Slicer; Augmented reality; Mobile application; Neuronavigation


N1  - 1878-8769 Owner: NLM


N2  - Neuronavigation systems are used widely in the localization of intracranial lesions with satisfactory accuracy. However, they are expensive and difficult to learn. Therefore, a simple and practical augmented reality (AR) system using mobile devices might be an alternative technique. We introduce a mobile AR system for the localization of supratentorial lesions. Its practicability and accuracy were examined by clinical application in patients and comparison with a standard neuronavigation system. A 3-dimensional (3D) model including lesions was created with 3D Slicer. A 2-dimensional image of this 3D model was obtained and overlapped on the patient's head with the Sina app. Registration was conducted with the assistance of anatomical landmarks and fiducial markers. The center of lesion projected on scalp was identified with our mobile AR system and standard neuronavigation system, respectively. The difference in distance between the centers identified by these 2 systems was measured. Our mobile AR system was simple and accurate in the localization of supratentorial lesions with a mean distance difference of 4.4 ± 1.1 mm. Registration added on an average of 141.7 ± 39 seconds to operation time. There was no statistically significant difference for the required time among 3 registrations (P = 0.646). The mobile AR system presents an alternative technology for image-guided neurosurgery and proves to be practical and reliable. The technique contributes to optimal presurgical planning for supratentorial lesions, especially in the absence of a neuronavigation system.
ER  -
TY  - JOUR
AU  - Chen, Xin
AU  - Wang, Lejing
AU  - Fallavollita, Pascal
AU  - Navab, Nassir
T1  - Precise X-ray and video overlay for augmented reality fluoroscopy.
JO  - International journal of computer assisted radiology and surgery
Y1  - 2013
VL  - 8

SP  - 29
EP  - 38


KW  - Algorithms; Calibration; Equipment Design; Fluoroscopy
KW  - instrumentation; Humans; Models
KW  - Theoretical; Phantoms
KW  - Imaging; Radiographic Image Interpretation
KW  - Computer-Assisted
KW  - methods; Tomography
KW  - X-Ray Computed
KW  - instrumentation; User-Computer Interface; Video Recording
KW  - methods; X-Rays


N1  - 1861-6429 Owner: NLM


N2  - The camera-augmented mobile C-arm (CamC) augments any mobile C-arm by a video camera and mirror construction and provides a co-registration of X-ray with video images. The accurate overlay between these images is crucial to high-quality surgical outcomes. In this work, we propose a practical solution that improves the overlay accuracy for any C-arm orientation by: (i) improving the existing CamC calibration, (ii) removing distortion effects, and (iii) accounting for the mechanical sagging of the C-arm gantry due to gravity. A planar phantom is constructed and placed at different distances to the image intensifier in order to obtain the optimal homography that co-registers X-ray and video with a minimum error. To alleviate distortion, both X-ray calibration based on equidistant grid model and Zhang's camera calibration method are implemented for distortion correction. Lastly, the virtual detector plane (VDP) method is adapted and integrated to reduce errors due to the mechanical sagging of the C-arm gantry. The overlay errors are 0.38±0.06 mm when not correcting for distortion, 0.27±0.06 mm when applying Zhang's camera calibration, and 0.27±0.05 mm when applying X-ray calibration. Lastly, when taking into account all angular and orbital rotations of the C-arm, as well as correcting for distortion, the overlay errors are 0.53±0.24 mm using VDP and 1.67±1.25 mm excluding VDP. The augmented reality fluoroscope achieves an accurate video and X-ray overlay when applying the optimal homography calculated from distortion correction using X-ray calibration together with the VDP.
ER  -
TY  - JOUR
AU  - Chen, Xiaojun
AU  - Xu, Lu
AU  - Wang, Yiping
AU  - Wang, Huixiang
AU  - Wang, Fang
AU  - Zeng, Xiangsen
AU  - Wang, Qiugen
AU  - Egger, Jan
T1  - Development of a surgical navigation system based on augmented reality using an optical see-through head-mounted display.
JO  - Journal of biomedical informatics
Y1  - 2015
VL  - 55

SP  - 124
EP  - 131


KW  - Computer Graphics
KW  - instrumentation; Equipment Design; Equipment Failure Analysis; Head; Head Protective Devices; Humans; Image Enhancement
KW  - instrumentation; Imaging
KW  - Three-Dimensional
KW  - instrumentation; Reproducibility of Results; Sensitivity and Specificity; Surgery
KW  - Computer-Assisted
KW  - instrumentation; User-Computer Interface; Augmented reality; Intra-operative motion tracking; Optical see-through HMD; Surgical navigation


N1  - 1532-0480 Owner: NLM


N2  - The surgical navigation system has experienced tremendous development over the past decades for minimizing the risks and improving the precision of the surgery. Nowadays, Augmented Reality (AR)-based surgical navigation is a promising technology for clinical applications. In the AR system, virtual and actual reality are mixed, offering real-time, high-quality visualization of an extensive variety of information to the users (Moussa et al., 2012) [1]. For example, virtual anatomical structures such as soft tissues, blood vessels and nerves can be integrated with the real-world scenario in real time. In this study, an AR-based surgical navigation system (AR-SNS) is developed using an optical see-through HMD (head-mounted display), aiming at improving the safety and reliability of the surgery. With the use of this system, including the calibration of instruments, registration, and the calibration of HMD, the 3D virtual critical anatomical structures in the head-mounted display are aligned with the actual structures of patient in real-world scenario during the intra-operative motion tracking process. The accuracy verification experiment demonstrated that the mean distance and angular errors were respectively 0.809±0.05mm and 1.038°±0.05°, which was sufficient to meet the clinical requirements.
ER  -
TY  - JOUR
AU  - Chen, Yue
AU  - Kwok, Ka-Wai
AU  - Ge, Jia
AU  - Hu, Yang
AU  - Fok, Mable
AU  - Nilsson, Kent Ronald
AU  - Tse, Zion Tsz Ho
T1  - Augmented Reality for Improving Catheterization in Magnetic Resonance Imaging-Guided Cardiac Electrophysiology Therapy 1
JO  - Journal of Medical Devices
Y1  - 2014/april
VL  - 8
IS  - 2
SP  - 020917
EP  - 020917


ER  -
TY  - CONF
AU  - Cheng, Irene
AU  - Shen, Rui
AU  - Moreau, Richard
AU  - Brizzi, Vicenzo
AU  - Rossol, Nathaniel
AU  - Basu, Anup

T1  - An augmented reality framework for optimization of computer assisted navigation in endovascular surgery

PB  - IEEE

Y1  - 2014/august


ER  -
TY  - JOUR
AU  - Chinthammit, Winyu
AU  - Merritt, Troy
AU  - Pedersen, Scott
AU  - Williams, Andrew
AU  - Visentin, Denis
AU  - Rowe, Robert
AU  - Furness, Thomas
T1  - Ghostman: augmented reality application for telerehabilitation and remote instruction of a novel motor skill.
JO  - BioMed research international
Y1  - 2014
VL  - 2014

SP  - 646347
EP  - 646347


KW  - Adult; Demography; Female; Humans; Male; Motor Skills
KW  - physiology; Remote Consultation; Surveys and Questionnaires; Task Performance and Analysis; Telemedicine
KW  - methods; Time Factors; Virtual Reality Exposure Therapy
KW  - methods


N1  - 2314-6141 Owner: NLM


N2  - This paper describes a pilot study using a prototype telerehabilitation system (Ghostman). Ghostman is a visual augmentation system designed to allow a physical therapist and patient to inhabit each other's viewpoint in an augmented real-world environment. This allows the therapist to deliver instruction remotely and observe performance of a motor skill through the patient's point of view. In a pilot study, we investigated the efficacy of Ghostman by using it to teach participants to use chopsticks. Participants were randomized to a single training session, receiving either Ghostman or face-to-face instructions by the same skilled instructor. Learning was assessed by measuring retention of skills at 24-hour and 7-day post instruction. As hypothesised, there were no differences in reduction of error or time to completion between participants using Ghostman compared to those receiving face-to-face instruction. These initial results in a healthy population are promising and demonstrate the potential application of this technology to patients requiring learning or relearning of motor skills as may be required following a stroke or brain injury.
ER  -
TY  - JOUR
AU  - Cho, H. S.
AU  - Park, Y. K.
AU  - Gupta, S.
AU  - Yoon, C.
AU  - Han, I.
AU  - Kim, H.-S.
AU  - Choi, H.
AU  - Hong, J.
T1  - Augmented reality in bone tumour resection: An experimental study.
JO  - Bone & joint research
Y1  - 2017
VL  - 6

SP  - 137
EP  - 143


KW  - Augmented reality; Bone tumour; Navigation


N1  - 2046-3758 Owner: NLM


N2  - We evaluated the accuracy of augmented reality (AR)-based navigation assistance through simulation of bone tumours in a pig femur model. We developed an AR-based navigation system for bone tumour resection, which could be used on a tablet PC. To simulate a bone tumour in the pig femur, a cortical window was made in the diaphysis and bone cement was inserted. A total of 133 pig femurs were used and tumour resection was simulated with AR-assisted resection (164 resection in 82 femurs, half by an orthropaedic oncology expert and half by an orthopaedic resident) and resection with the conventional method (82 resection in 41 femurs). In the conventional group, resection was performed after measuring the distance from the edge of the condyle to the expected resection margin with a ruler as per routine clinical practice. The mean error of 164 resections in 82 femurs in the AR group was 1.71 mm (0 to 6). The mean error of 82 resections in 41 femurs in the conventional resection group was 2.64 mm (0 to 11) (p < 0.05, one-way analysis of variance). The probabilities of a surgeon obtaining a 10 mm surgical margin with a 3 mm tolerance were 90.2% in AR-assisted resections, and 70.7% in conventional resections. We demonstrated that the accuracy of tumour resection was satisfactory with the help of the AR navigation system, with the tumour shown as a virtual template. In addition, this concept made the navigation system simple and available without additional cost or time. H. S. Cho, Y. K. Park, S. Gupta, C. Yoon, I. Han, H-S. Kim, H. Choi, J. Hong. Augmented reality in bone tumour resection: An experimental study. 2017;6:137-143.
ER  -
TY  - JOUR
AU  - Cho, Nam Hyun
AU  - Jang, Jeong Hun
AU  - Jung, Woonggyu
AU  - Kim, Jeehyun
T1  - In vivo imaging of middle-ear and inner-ear microstructures of a mouse guided by SD-OCT combined with a surgical microscope.
JO  - Optics express
Y1  - 2014
VL  - 22

SP  - 8985
EP  - 8995


KW  - Animals; Diagnostic Imaging; Disease Models
KW  - Animal; Ear Diseases
KW  - diagnosis
KW  - surgery; Ear
KW  - Inner
KW  - pathology
KW  - Middle
KW  - surgery; Intraoperative Period; Mice; Microscopy
KW  - instrumentation; Otologic Surgical Procedures; Tomography
KW  - Optical Coherence
KW  - instrumentation


N1  - 1094-4087 Owner: NLM


N2  - We developed an augmented-reality system that combines optical coherence tomography (OCT) with a surgical microscope. By sharing the common optical path in the microscope and OCT, we could simultaneously acquire OCT and microscope views. The system was tested to identify the middle-ear and inner-ear microstructures of a mouse. Considering the probability of clinical application including otorhinolaryngology, diseases such as middle-ear effusion were visualized using in vivo mouse and OCT images simultaneously acquired through the eyepiece of the surgical microscope during surgical manipulation using the proposed system. This system is expected to realize a new practical area of OCT application.
ER  -
TY  - JOUR
AU  - Choi, Hyunseok
AU  - Park, Yeongkyoon
AU  - Lee, Seongpung
AU  - Ha, Hogun
AU  - Kim, Sungmin
AU  - Cho, Hwan Seong
AU  - Hong, Jaesung
T1  - A portable surgical navigation device to display resection planes for bone tumor surgery.
JO  - Minimally invasive therapy & allied technologies : MITAT : official journal of the Society for Minimally Invasive Therapy
Y1  - 2017
VL  - 26

SP  - 144
EP  - 150


KW  - Animals; Bone Neoplasms
KW  - surgery; Computers
KW  - Handheld; Humans; Imaging
KW  - Three-Dimensional; Pelvic Bones
KW  - surgery; Surgery
KW  - Computer-Assisted
KW  - methods; Swine; Augmented reality; bone tumor surgery; resection margin; surgical navigation


N1  - 1365-2931 Owner: NLM


N2  - Surgical navigation has been used in musculoskeletal tumor surgical procedures to improve the precision of tumor resection. Despite the favorable attributes of navigation-assisted surgery, conventional systems do not display the resection margin in real time, and preoperative manual input is required. In addition, navigation systems are often expensive and complex, and this has limited their widespread use. In this study, we propose an augmented reality surgical navigation system that uses a tablet personal computer with no external tracking system. We realized a real-time safety margin display based on three-dimensional dilation. The resection plane induced by the safety margin is updated in real time according to the direction of sawing. The minimum separation between the saw and the resection plane is also calculated and displayed. The surgeon can resect bone tumors accurately by referring to the resection plane and the minimum separation updated in real time. The effectiveness of the system was demonstrated with experiments on pig pelvises. When the desired resection margin was 10 mm, the measured resection margin was 9.85 ± 1.02 mm. The proposed method exhibits sufficient accuracy and convenience for use in bone tumor resection. It also has favorable practical applicability due to its low cost and portability.
ER  -
TY  - JOUR
AU  - Chowriappa, Ashirwad
AU  - Raza, Syed Johar
AU  - Fazili, Anees
AU  - Field, Erinn
AU  - Malito, Chelsea
AU  - Samarasekera, Dinesh
AU  - Shi, Yi
AU  - Ahmed, Kamran
AU  - Wilding, Gregory
AU  - Kaouk, Jihad
AU  - Eun, Daniel D.
AU  - Ghazi, Ahmed
AU  - Peabody, James O.
AU  - Kesavadas, Thenkurussi
AU  - Mohler, James L.
AU  - Guru, Khurshid A.
T1  - Augmented-reality-based skills training for robot-assisted urethrovesical anastomosis: a multi-institutional randomised controlled trial.
JO  - BJU international
Y1  - 2015
VL  - 115

SP  - 336
EP  - 345


KW  - Anastomosis
KW  - Surgical
KW  - education
KW  - methods
KW  - standards; Clinical Competence; Computer Simulation; Humans; Laparoscopy
KW  - standards; Robotic Surgical Procedures
KW  - standards; Surveys and Questionnaires; Task Performance and Analysis; Urethra
KW  - surgery; anastomosis; augmented reality; robot-assisted; robotic; skills training; urethrovesical anastomosis


N1  - 1464-410X Owner: NLM


N2  - To validate robot-assisted surgery skills acquisition using an augmented reality (AR)-based module for urethrovesical anastomosis (UVA). Participants at three institutions were randomised to a Hands-on Surgical Training (HoST) technology group or a control group. The HoST group was given procedure-based training for UVA within the haptic-enabled AR-based HoST environment. The control group did not receive any training. After completing the task, the control group was offered to cross over to the HoST group (cross-over group). A questionnaire administered after HoST determined the feasibility and acceptability of the technology. Performance of UVA using an inanimate model on the daVinci Surgical System (Intuitive Surgical Inc., Sunnyvale, CA, USA) was assessed using a UVA evaluation score and a Global Evaluative Assessment of Robotic Skills (GEARS) score. Participants completed the National Aeronautics and Space Administration Task Load Index (NASA TLX) questionnaire for cognitive assessment, as outcome measures. A Wilcoxon rank-sum test was used to compare outcomes among the groups (HoST group vs control group and control group vs cross-over group). A total of 52 individuals participated in the study. UVA evaluation scores showed significant differences in needle driving (3.0 vs 2.3; P = 0.042), needle positioning (3.0 vs 2.4; P = 0.033) and suture placement (3.4 vs 2.6; P = 0.014) in the HoST vs the control group. The HoST group obtained significantly higher scores (14.4 vs 11.9; P 0.012) on the GEARS. The NASA TLX indicated lower temporal demand and effort in the HoST group (5.9 vs 9.3; P = 0.001 and 5.8 vs 11.9; P = 0.035, respectively). In all, 70% of participants found that HoST was similar to the real surgical procedure, and 75% believed that HoST could improve confidence for carrying out the real intervention. Training in UVA in an AR environment improves technical skill acquisition with minimal cognitive demand.
ER  -
TY  - JOUR
AU  - Chu, Michael W. A.
AU  - Moore, John
AU  - Peters, Terry
AU  - Bainbridge, Daniel
AU  - McCarty, David
AU  - Guiraudon, Gerard M.
AU  - Wedlake, Chris
AU  - Lang, Pencilla
AU  - Rajchl, Martin
AU  - Currie, Maria E.
AU  - Daly, Richard C.
AU  - Kiaii, Bob
T1  - Augmented reality image guidance improves navigation for beating heart mitral valve repair.
JO  - Innovations (Philadelphia, Pa.)
Y1  - 2012
VL  - 7

SP  - 274
EP  - 281


KW  - Animals; Cardiac Surgical Procedures
KW  - methods; Coronary Artery Bypass
KW  - Off-Pump; Disease Models
KW  - Animal; Echocardiography
KW  - Transesophageal
KW  - instrumentation
KW  - methods; Equipment Design; Heart Valve Prosthesis Implantation
KW  - methods; Image Processing
KW  - Computer-Assisted; Mitral Valve
KW  - diagnostic imaging
KW  - surgery; Sus scrofa; Treatment Outcome; Ultrasonography
KW  - Interventional
KW  - methods


N1  - 1559-0879 Owner: NLM


N2  - Emerging off-pump beating heart valve repair techniques offer patients less invasive alternatives for mitral valve (MV) repair. However, most of these techniques rely on the limited spatial and temporal resolution of transesophageal echocardiography (TEE) alone, which can make tool visualization and guidance challenging. Using a magnetic tracking system and integrated sensors, we created an augmented reality (AR) environment displaying virtual representations of important intracardiac landmarks registered to biplane TEE imaging. In a porcine model, we evaluated the AR guidance system versus TEE alone using the transapically delivered NeoChord DS1000 system to perform MV repair with chordal reconstruction. Successful tool navigation from left ventricular apex to MV leaflet was achieved in 12 of 12 and 9 of 12 (P = 0.2) attempts with AR imaging and TEE alone, respectively. The distance errors of the tracked tool tip from the intended midline trajectory (5.2 ± 2.4 mm vs 16.8 ± 10.9 mm, P = 0.003), navigation times (16.7 ± 8.0 seconds vs 92.0 ± 84.5 seconds, P = 0.004), and total path lengths (225.2 ± 120.3 mm vs 1128.9 ± 931.1 mm, P = 0.003) were significantly shorter in the AR-guided trials compared with navigation with TEE alone. Furthermore, the potential for injury to other intracardiac structures was nearly 40-fold lower when using the AR imaging for tool navigation. The AR guidance also seemed to shorten the learning curve for novice surgeons. Augmented reality-enhanced TEE facilitates more direct and safe intracardiac navigation of the NeoChord DS tool from left ventricular apex to MV leaflet. Tracked tool path results demonstrate fourfold improved accuracy, fivefold shorter navigation times, and overall improved safety with AR imaging guidance.
ER  -
TY  - JOUR
AU  - Chung, Peter J.
AU  - Vanderbilt, Douglas L.
AU  - Soares, Neelkamal S.
T1  - Social Behaviors and Active Videogame Play in Children with Autism Spectrum Disorder.
JO  - Games for health journal
Y1  - 2015
VL  - 4

SP  - 225
EP  - 234


KW  - Aggression
KW  - psychology; Autism Spectrum Disorder
KW  - psychology; Child; Child Behavior; Communication; Exercise
KW  - psychology; Female; Humans; Male; Social Behavior; Social Skills; User-Computer Interface; Video Games
KW  - psychology


N1  - 2161-7856 Owner: NLM


N2  - Children with autism spectrum disorder (ASD) often display problematic and excessive videogame play. Using active videogames (AVGs) may have physical benefits, but its effects on socialization are unknown. We conducted an A-B-A' experiment comparing sedentary videogames and AVGs for three dyads of a child with ASD and his sibling. An augmented reality (AR) game was used to introduce AVGs. Sessions were coded for communication, positive affect, and aggression. One dyad had increases in positive affect with AVGs. Otherwise, social behaviors were unchanged or worse. The AR game demonstrated consistent elevations in social behaviors. Use of AVGs has inconsistent effects on social behavior for children with ASD. Further research is needed to understand mediators of response to AVGs. AR games should be evaluated for potential benefits on socialization and positive affect.
ER  -
TY  - CONF
AU  - Cicció, José
AU  - Quesada, Luis

T1  - A Model Proposal for Augmented Reality Game Creation to Incentivize Physical Activity


Y1  - 2017/january


SP  - 252
EP  - 259


ER  -
TY  - JOUR
AU  - Citardi, Martin J.
AU  - Agbetoba, Abib
AU  - Bigcas, Jo-Lawrence
AU  - Luong, Amber
T1  - Augmented reality for endoscopic sinus surgery with surgical navigation: a cadaver study.
JO  - International forum of allergy & rhinology
Y1  - 2016/05
VL  - 6

SP  - 523
EP  - 528


KW  - Cadaver; Endoscopy
KW  - methods; Frontal Sinus
KW  - surgery; Humans; Image Processing
KW  - Computer-Assisted; Software; Surgery
KW  - Computer-Assisted; Tomography
KW  - X-Ray Computed; augmented reality; cadaveric model; computer-aided surgery; endoscopic sinus surgery; image-guided surgery; visualization technology


N1  - 2042-6984 Owner: NLM


N2  - Augmented reality (AR) fuses computer-generated images of preoperative imaging data with real-time views of the surgical field. Scopis Hybrid Navigation (Scopis GmbH, Berlin, Germany) is a surgical navigation system with AR capabilities for endoscopic sinus surgery (ESS). Predissection planning was performed with Scopis Hybrid Navigation software followed by ESS dissection on 2 human specimens using conventional ESS instruments. Predissection planning included creating models of relevant frontal recess structures and the frontal sinus outflow pathway on orthogonal computed tomography (CT) images. Positions of the optic nerve and internal carotid artery were marked on the CT images. Models and annotations were displayed as an overlay on the endoscopic images during the dissection, which was performed with electromagnetic surgical navigation. The accuracy of the AR images relative to underlying anatomy was better than 1.5 mm. The software's trajectory targeting tool was used to guide instrument placement along the frontal sinus outflow pathway. AR imaging of the optic nerve and internal carotid artery served to mark the positions of these structures during the dissection. Surgical navigation with AR was easily deployed in this cadaveric model of ESS. This technology builds upon the positive impact of surgical navigation during ESS, particularly during frontal recess surgery. Instrument tracking with this technology facilitates identifying and cannulation of the frontal sinus outflow pathway without dissection of the frontal recess anatomy. AR can also highlight "anti-targets" (ie, structures to be avoided), such as the optic nerve and internal carotid artery, and thus reduce surgical complications and morbidity.
ER  -
TY  - JOUR
AU  - Clarkson, Matthew J.
AU  - Zombori, Gergely
AU  - Thompson, Steve
AU  - Totz, Johannes
AU  - Song, Yi
AU  - Espak, Miklos
AU  - Johnsen, Stian
AU  - Hawkes, David
AU  - Ourselin, Sébastien
T1  - The NifTK software platform for image-guided interventions: platform overview and NiftyLink messaging
JO  - International Journal of Computer Assisted Radiology and Surgery
Y1  - 2014/november
VL  - 10
IS  - 3
SP  - 301
EP  - 316


ER  -
TY  - JOUR
AU  - Colomer, Carolina
AU  - Llorens, Roberto
AU  - Noé, Enrique
AU  - Alcañiz, Mariano
T1  - Effect of a mixed reality-based intervention on arm, hand, and finger function on chronic stroke
JO  - Journal of NeuroEngineering and Rehabilitation
Y1  - 2016/05
VL  - 13
IS  - 1


ER  -
TY  - JOUR
AU  - Conrad, Claudius
AU  - Fusaglia, Matteo
AU  - Peterhans, Matthias
AU  - Lu, Huanxiang
AU  - Weber, Stefan
AU  - Gayet, Brice
T1  - Augmented Reality Navigation Surgery Facilitates Laparoscopic Rescue of Failed Portal Vein Embolization.
JO  - Journal of the American College of Surgeons
Y1  - 2016
VL  - 223

SP  - e31
EP  - e34


KW  - Embolization
KW  - Therapeutic; Hepatectomy
KW  - methods; Humans; Laparoscopy
KW  - methods; Liver Neoplasms
KW  - surgery; Male; Middle Aged; Portal Vein; Surgery
KW  - Computer-Assisted
KW  - methods; Virtual Reality


N1  - 1879-1190 Owner: NLM


ER  -
TY  - JOUR
AU  - Corrêa, Ana Grasielle Dionísio
AU  - de Assis, Gilda Aparecida
AU  - do Nascimento, Marilena
AU  - de Deus Lopes, Roseli
T1  - Perceptions of clinical utility of an Augmented Reality musical software among health care professionals.
JO  - Disability and rehabilitation. Assistive technology
Y1  - 2017
VL  - 12

SP  - 205
EP  - 216


KW  - Adult; Allied Health Personnel
KW  - psychology; Brazil; Cognition; Disabled Persons
KW  - rehabilitation; Female; Focus Groups; Humans; Male; Movement; Music Therapy
KW  - methods; Perception; Video Games; Virtual Reality; Augmented Reality; Music Therapy; motor and cognitive rehabilitation; musical games


N1  - 1748-3115 Owner: NLM


N2  - Augmented Reality musical software (GenVirtual) is a technology, which primarily allows users to develop music activities for rehabilitation. This study aimed to analyse the perceptions of health care professionals regarding the clinical utility of GenVirtual. A second objective was to identify improvements to GenVirtual software and similar technologies. Music therapists, occupational therapists, physiotherapists and speech and language therapist who assist people with physical and cognitive disabilities were enrolled in three focus groups. The quantitative and qualitative data were collected through inductive thematic analysis. Three main themes were identified: the use of GenVirtual in health care areas; opportunities for realistic application of GenVirtual; and limitations in the use of GenVirtual. The registration units identified were: motor stimulation, cognitive stimulation, verbal learning, recreation activity, musicality, accessibility, motivation, sonic accuracy, interference of lighting, poor sound, children and adults. This research suggested that the GenVirtual is a complementary tool to conventional clinical practice and has great potential to motor and cognitive rehabilitation of children and adults. Implications for Rehabilitation Gaining health professional' perceptions of the Augmented Reality musical game (GenVirtual) give valuable information as to the clinical utility of the software. GenVirtual was perceived as a tool that could be used as enhancing the motor and cognitive rehabilitation process. GenVirtual was viewed as a tool that could enhance clinical practice and communication among various agencies, but it was suggested that it should be used with caution to avoid confusion and replacement of important services.
ER  -
TY  - JOUR
AU  - Cruz, Telmo
AU  - Brás, Susana
AU  - Soares, Sandra C.
AU  - Fernandes, José Maria
T1  - Monitoring physiology and behavior using Android in phobias.
JO  - Conference proceedings : ... Annual International Conference of the IEEE Engineering in Medicine and Biology Society. IEEE Engineering in Medicine and Biology Society. Annual Conference
Y1  - 2015
VL  - 2015

SP  - 3739
EP  - 3742


KW  - Animals; Heart Rate; Humans; Monitoring
KW  - Physiologic; Phobic Disorders
KW  - diagnosis
KW  - physiopathology
KW  - psychology; Photic Stimulation


N1  - 1557-170X Owner: NLM


N2  - In this paper, we present an Android-based system Application - AWARE - for the assessment of the person's physiology and behavior outside of the laboratory. To accomplish this purpose, AWARE delivers context dependent audio-visual stimuli, embedded into the subject's real-world perception, via marker/vision-based augmented reality (AR) technology. In addition, it employs external measuring resources connected via Bluetooth, as well as the smartphone's integrated resources. It synchronously acquires the experiment's video (camera input with AR overlay), physiologic responses (with a dedicated ECG measuring device) and behavior (through movement and location, with accelerometer/gyroscope and GPS, respectively). Psychological assessment is heavily based on laboratory procedures, even though it is known that these settings disturb the subjects' natural reactions and condition. The major idea of this application is to evaluate the participant condition, mimicking his/her real life conditions. Given that phobias are rather context specific, they represent the ideal candidate for assessing the feasibility of a mobile system application. AWARE allowed presenting AR stimuli (e.g., 3D spiders) and quantifying the subjects' reactions non-intrusively (e.g., heart rate variation) - more emphatic in the phobic volunteer when presented with spider vs non phobic stimulus. Although still a proof of concept, AWARE proved to be flexible, and straightforward to setup, with the potential to support ecologically valid monitoring experiments.
ER  -
TY  - CONF
AU  - Cui, Nan
AU  - Kharel, Pradosh
AU  - Gruev, Viktor
AU  - Pogue, Brian W.
AU  - Gioux, Sylvain

T1  - Augmented reality with Microsoft HoloLens holograms for near infrared fluorescence based image guided surgery

PB  - SPIE

Y1  - 2017/february


ER  -
TY  - JOUR
AU  - Currie, Maria E.
AU  - McLeod, A. Jonathan
AU  - Moore, John T.
AU  - Chu, Michael W. A.
AU  - Patel, Rajni
AU  - Kiaii, Bob
AU  - Peters, Terry M.
T1  - Augmented Reality System for Ultrasound Guidance of Transcatheter Aortic Valve Implantation.
JO  - Innovations (Philadelphia, Pa.)
Y1  - 2016
VL  - 11

SP  - 31--9; discussion 39--9; discussion 39
EP  - 31


KW  - Aortic Valve Stenosis
KW  - diagnostic imaging
KW  - surgery; Echocardiography
KW  - Transesophageal
KW  - instrumentation
KW  - methods; Humans; Image Processing
KW  - Computer-Assisted
KW  - instrumentation; Monitoring
KW  - Intraoperative
KW  - methods; Observer Variation; Transcatheter Aortic Valve Replacement
KW  - methods; Treatment Outcome; Ultrasonography
KW  - Interventional
KW  - methods


N1  - 1559-0879 Owner: NLM


N2  - Transcatheter aortic valve implantation (TAVI) relies on fluoroscopy and nephrotoxic contrast medium for valve deployment. We propose an alternative guidance system using augmented reality (AR) and transesophageal echocardiography (TEE) to guide TAVI deployment. The goals of this study were to determine how consistently the aortic valve annulus is defined from TEE using different aortic valve landmarks and to compare AR guidance with fluoroscopic guidance of TAVI deployment in an aortic root model. Magnetic tracking sensors were integrated into the TAVI catheter and TEE probe, allowing these tools to be displayed in an AR environment. Variability in identifying aortic valve commissures and cuspal nadirs was assessed using TEE aortic root images. To compare AR guidance of TAVI deployment with fluoroscopic guidance, a TAVI stent was deployed 10 times in the aortic root model using each of the two guidance systems. Commissures and nadirs were both investigated as features for defining the valve annulus in the AR guidance system. The commissures were identified more consistently than the nadirs, with intraobserver variability of 2.2 and 3.8 mm, respectively, and interobserver variability of 3.3 and 4.7 mm, respectively. The precision of TAVI deployment using fluoroscopic guidance was 3.4 mm, whereas the precision of AR guidance was 2.9 mm, and its overall accuracy was 3.4 mm. This indicates that both have similar performance. Aortic valve commissures can be identified more reliably than cuspal nadirs from TEE. The AR guidance system achieved similar deployment accuracy to that of fluoroscopy while eliminating the use and consequences of nephrotoxic contrast and radiation.
ER  -
TY  - JOUR
AU  - Cutolo, Fabrizio
AU  - Meola, Antonio
AU  - Carbone, Marina
AU  - Sinceri, Sara
AU  - Cagnazzo, Federico
AU  - Denaro, Ennio
AU  - Esposito, Nicola
AU  - Ferrari, Mauro
AU  - Ferrari, Vincenzo
T1  - A new head-mounted display-based augmented reality system in neurosurgical oncology: a study on phantom
JO  - Computer Assisted Surgery
Y1  - 2017/january
VL  - 22
IS  - 1
SP  - 39
EP  - 53


ER  -
TY  - JOUR
AU  - Da Gama, Alana Elza Fontes
AU  - Chaves, Thiago Menezes
AU  - Figueiredo, Lucas Silva
AU  - Baltar, Adriana
AU  - Meng, Ma
AU  - Navab, Nassir
AU  - Teichrieb, Veronica
AU  - Fallavollita, Pascal
T1  - MirrARbilitation: A clinically-related gesture recognition interactive tool for an AR rehabilitation system.
JO  - Computer methods and programs in biomedicine
Y1  - 2016
VL  - 135

SP  - 105
EP  - 114


KW  - Adolescent; Adult; Biomechanical Phenomena; Exercise Therapy
KW  - methods; Female; Gestures; Humans; Male; Middle Aged; Young Adult; Augmented reality; Biomechanics; Interaction; Kinect(TM); Movement analysis; Rehabilitation


N1  - 1872-7565 Owner: NLM


N2  - Interactive systems for rehabilitation have been widely investigated for motivational purposes. However, more attention should be given to the manner in which user movements are recognized and categorized. This paper aims to evaluate the efficacy of using a clinically-related gesture recognition tool, based on the international biomechanical standards (ISB) for the reporting of human joint motion, for the development of an interactive augmented reality (AR) rehabilitation system -mirrARbilitation. This work presents an AR rehabilitation system based on ISB standards, which enables the system to interact and to be configured according to therapeutic needs. The Kinect(TM) skeleton tracking technology was exploited and a new movement recognition method was developed to recognize and classify biomechanical movements. Further, our mirrARbilitation system provides exercise instructions while simultaneously motivating the patient. The system was evaluated on a cohort of 33 patients, physiotherapists, and software developers when performing shoulder abduction therapy exercises. Tests were performed in three moments: (i) users performed the exercise until they feel tired without the help of the system, (ii) the same however using the mirrARbilitation for motivation and guidance, and (iii) users performed the exercise again without the system. Users performing the movement without the help of the system worked as baseline reference. We demonstrated that the percentage of correct exercises, measured by the movement analysis method we developed, improved from 69.02% to 93.73% when users interacted with the mirrARbilitation. The number of exercise repetitions also improved from 34.06 to 66.09 signifying that our system increased motivation of the users. The system also prevented the users from performing the exercises in a completely wrong manner. Finally, with the help of our system the users' worst result was performing 73.68% of the rehabilitation movements correctly. Besides the engagement, these results suggest that the use of biomechanical standards to recognize movements is valuable in guiding users during rehabilitation exercises. The proposed system proved to be efficient by improving the user engagement and exercise performance outcomes. The results also suggest that the use of biomechanical standards to recognize movements is valuable in guiding users during rehabilitation exercises.
ER  -
TY  - JOUR
AU  - Dauwe, D. F.
AU  - Nuyens, D.
AU  - Buck, S. De
AU  - Claus, P.
AU  - Gheysens, O.
AU  - Koole, M.
AU  - Coudyzer, W.
AU  - Driessche, N. Vanden
AU  - Janssens, L.
AU  - Ector, J.
AU  - Dymarkowski, S.
AU  - Bogaert, J.
AU  - Heidbuchel, H.
AU  - Janssens, S.
T1  - Three-dimensional rotational angiography fused with multimodal imaging modalities for targeted endomyocardial injections in the ischaemic heart
JO  - European Heart Journal - Cardiovascular Imaging
Y1  - 2014/march
VL  - 15
IS  - 8
SP  - 900
EP  - 907


ER  -
TY  - JOUR
AU  - Davis, Matthew Christopher
AU  - Can, Dang D.
AU  - Pindrik, Jonathan
AU  - Rocque, Brandon G.
AU  - Johnston, James M.
T1  - Virtual Interactive Presence in Global Surgical Education: International Collaboration Through Augmented Reality.
JO  - World neurosurgery
Y1  - 2016
VL  - 86

SP  - 103
EP  - 111


KW  - Child
KW  - Preschool; Female; Humans; Hydrocephalus
KW  - surgery; Infant; International Cooperation; Male; Neuroendoscopy; Remote Consultation; United States; User-Computer Interface; Ventriculostomy; Vietnam; Global Health; Neurosurgery; Pediatrics; Telecommunications


N1  - 1878-8769 Owner: NLM


N2  - Technology allowing a remote, experienced surgeon to provide real-time guidance to local surgeons has great potential for training and capacity building in medical centers worldwide. Virtual interactive presence and augmented reality (VIPAR), an iPad-based tool, allows surgeons to provide long-distance, virtual assistance wherever a wireless internet connection is available. Local and remote surgeons view a composite image of video feeds at each station, allowing for intraoperative telecollaboration in real time. Local and remote stations were established in Ho Chi Minh City, Vietnam, and Birmingham, Alabama, as part of ongoing neurosurgical collaboration. Endoscopic third ventriculostomy with choroid plexus coagulation with VIPAR was used for subjective and objective evaluation of system performance. VIPAR allowed both surgeons to engage in complex visual and verbal communication during the procedure. Analysis of 5 video clips revealed video delay of 237 milliseconds (range, 93-391 milliseconds) relative to the audio signal. Excellent image resolution allowed the remote neurosurgeon to visualize all critical anatomy. The remote neurosurgeon could gesture to structures with no detectable difference in accuracy between stations, allowing for submillimeter precision. Fifteen endoscopic third ventriculostomy with choroid plexus coagulation procedures have been performed with the use of VIPAR between Vietnam and the United States, with no significant complications. 80% of these patients remain shunt-free. Evolving technologies that allow long-distance, intraoperative guidance, and knowledge transfer hold great potential for highly efficient international neurosurgical education. VIPAR is one example of an inexpensive, scalable platform for increasing global neurosurgical capacity. Efforts to create a network of Vietnamese neurosurgeons who use VIPAR for collaboration are underway.
ER  -
TY  - JOUR
AU  - Debarba, Henrique Galvan
AU  - Grandi, Jerônimo
AU  - Maciel, Anderson
AU  - Zanchet, Dinamar
T1  - Anatomic hepatectomy planning through mobile display visualization and interaction.
JO  - Studies in health technology and informatics
Y1  - 2012
VL  - 173

SP  - 111
EP  - 115


KW  - Adult; Aged; Female; Hepatectomy
KW  - methods; Humans; Liver
KW  - anatomy & histology; Male; Middle Aged; Tomography
KW  - X-Ray Computed
KW  - methods; User-Computer Interface


N1  - 0926-9630 Owner: NLM


N2  - Hepatectomies are resections in which segments of the liver are extracted. While medical images are fundamental in the surgery planning procedure, the process of analysis of such images slice-by-slice is still tedious and inefficient. In this work we propose a strategy to efficiently and semi-automatically segment and classify patient-specific liver models in 3D through a mobile display device. The method is based on volume visualization of standard CT datasets and allows accurate estimation of functional remaining liver volume. Experiments showing effectiveness of the method are presented, and quantitative and qualitative results are discussed.
ER  -
TY  - JOUR
AU  - DeLisi, Michael P.
AU  - Mawn, Louise A.
AU  - Galloway, Robert L.
T1  - Image-guided transorbital procedures with endoscopic video augmentation
JO  - Medical Physics
Y1  - 2014/august
VL  - 41
IS  - 9
SP  - 091901
EP  - 091901


ER  -
TY  - JOUR
AU  - Deng, Weiwei
AU  - Li, Fang
AU  - Wang, Manning
AU  - Song, Zhijian
T1  - Easy-to-use augmented reality neuronavigation using a wireless tablet PC.
JO  - Stereotactic and functional neurosurgery
Y1  - 2014
VL  - 92

SP  - 17
EP  - 24


KW  - Equipment Design; Feasibility Studies; Humans; Image Processing
KW  - Computer-Assisted
KW  - instrumentation
KW  - methods; Microcomputers; Neuronavigation
KW  - methods; Neurosurgery
KW  - methods; Reproducibility of Results; Skull; Surgery
KW  - methods; Wireless Technology


N1  - 1423-0372 Owner: NLM


N2  - Augmented reality (AR) technology solves the problem of view switching in traditional image-guided neurosurgery systems by integrating computer-generated objects into the actual scene. However, the state-of-the-art AR solution using head-mounted displays has not been widely accepted in clinical applications because it causes some inconvenience for the surgeon during surgery. In this paper, we present a Tablet-AR system that transmits navigation information to a movable tablet PC via a wireless local area network and overlays this information on the tablet screen, which simultaneously displays the actual scene captured by its back-facing camera. With this system, the surgeon can directly observe the intracranial anatomical structure of the patient with the overlaid virtual projection images to guide the surgery. The alignment errors in the skull specimen study and clinical experiment were 4.6 pixels (approx. 1.6 mm) and 6 pixels (approx. 2.1 mm), respectively. The system was also used for navigation in 2 actual clinical cases of neurosurgery, which demonstrated its feasibility in a clinical application. The easy-to-use Tablet-AR system presented in this study is accurate and feasible in clinical applications and has the potential to become a routine device in AR neuronavigation.
ER  -
TY  - JOUR
AU  - Diana, Michele
AU  - Halvax, Peter
AU  - Dallemagne, Bernard
AU  - Nagao, Yoshihiro
AU  - Diemunsch, Pierre
AU  - Charles, Anne-Laure
AU  - Agnus, Vincent
AU  - Soler, Luc
AU  - Demartines, Nicolas
AU  - Lindner, Veronique
AU  - Geny, Bernard
AU  - Marescaux, Jacques
T1  - Real-time navigation by fluorescence-based enhanced reality for precise estimation of future anastomotic site in digestive surgery
JO  - Surgical Endoscopy
Y1  - 2014/june
VL  - 28
IS  - 11
SP  - 3108
EP  - 3118


ER  -
TY  - JOUR
AU  - Diana, Michele
AU  - Noll, Eric
AU  - Diemunsch, Pierre
AU  - Dallemagne, Bernard
AU  - Benahmed, Malika A.
AU  - Agnus, Vincent
AU  - Soler, Luc
AU  - Barry, Brian
AU  - Namer, Izzie Jacques
AU  - Demartines, Nicolas
AU  - Charles, Anne-Laure
AU  - Geny, Bernard
AU  - Marescaux, Jacques
T1  - Enhanced-reality video fluorescence: a real-time assessment of intestinal viability.
JO  - Annals of surgery
Y1  - 2014
VL  - 259

SP  - 700
EP  - 707


KW  - Animals; Biomarkers
KW  - metabolism; Female; Fluorescent Dyes; Image Interpretation
KW  - Computer-Assisted; Indocyanine Green; Intestine
KW  - Small
KW  - blood supply
KW  - metabolism
KW  - pathology; Ischemia
KW  - pathology; Lactic Acid
KW  - metabolism; Laparoscopy; Magnetic Resonance Spectroscopy; Male; Mesenteric Arteries
KW  - surgery; Mesentery; Metabolome; Mitochondria
KW  - metabolism; Spectrometry
KW  - Fluorescence
KW  - methods; Swine; Video Recording


N1  - 1528-1140 Owner: NLM


N2  - Our aim was to evaluate a fluorescence-based enhanced-reality system to assess intestinal viability in a laparoscopic mesenteric ischemia model. A small bowel loop was exposed, and 3 to 4 mesenteric vessels were clipped in 6 pigs. Indocyanine green (ICG) was administered intravenously 15 minutes later. The bowel was illuminated with an incoherent light source laparoscope (D-light-P, KarlStorz). The ICG fluorescence signal was analyzed with Ad Hoc imaging software (VR-RENDER), which provides a digital perfusion cartography that was superimposed to the intraoperative laparoscopic image [augmented reality (AR) synthesis]. Five regions of interest (ROIs) were marked under AR guidance (1, 2a-2b, 3a-3b corresponding to the ischemic, marginal, and vascularized zones, respectively). One hour later, capillary blood samples were obtained by puncturing the bowel serosa at the identified ROIs and lactates were measured using the EDGE analyzer. A surgical biopsy of each intestinal ROI was sent for mitochondrial respiratory rate assessment and for metabolites quantification. Mean capillary lactate levels were 3.98 (SD = 1.91) versus 1.05 (SD = 0.46) versus 0.74 (SD = 0.34) mmol/L at ROI 1 versus 2a-2b (P = 0.0001) versus 3a-3b (P = 0.0001), respectively. Mean maximal mitochondrial respiratory rate was 104.4 (±21.58) pmolO2/second/mg at the ROI 1 versus 191.1 ± 14.48 (2b, P = 0.03) versus 180.4 ± 16.71 (3a, P = 0.02) versus 199.2 ± 25.21 (3b, P = 0.02). Alanine, choline, ethanolamine, glucose, lactate, myoinositol, phosphocholine, sylloinositol, and valine showed statistically significant different concentrations between ischemic and nonischemic segments. Fluorescence-based AR may effectively detect the boundary between the ischemic and the vascularized zones in this experimental model.
ER  -
TY  - JOUR
AU  - Dickey, Ryan M.
AU  - Srikishen, Neel
AU  - Lipshultz, Larry I.
AU  - Spiess, Philippe E.
AU  - Carrion, Rafael E.
AU  - Hakky, Tariq S.
T1  - Augmented reality assisted surgery: a urologic training tool.
JO  - Asian journal of andrology
Y1  - 2016
VL  - 18

SP  - 732
EP  - 734


KW  - Equipment Design; Humans; Internship and Residency; Male; Penile Prosthesis; Penis
KW  - surgery; Pilot Projects; Urologic Surgical Procedures
KW  - Male
KW  - education; User-Computer Interface


N1  - 1745-7262 Owner: NLM


N2  - Augmented reality is widely used in aeronautics and is a developing concept within surgery. In this pilot study, we developed an application for use on Google Glass ® optical head-mounted display to train urology residents in how to place an inflatable penile prosthesis. We use the phrase Augmented Reality Assisted Surgery to describe this novel application of augmented reality in the setting of surgery. The application demonstrates the steps of the surgical procedure of inflatable penile prosthesis placement. It also contains software that allows for detection of interest points using a camera feed from the optical head-mounted display to enable faculty to interact with residents during placement of the penile prosthesis. Urology trainees and faculty who volunteered to take part in the study were given time to experience the technology in the operative or perioperative setting and asked to complete a feedback survey. From 30 total participants using a 10-point scale, educational usefulness was rated 8.6, ease of navigation was rated 7.6, likelihood to use was rated 7.4, and distraction in operating room was rated 4.9. When stratified between trainees and faculty, trainees found the technology more educationally useful, and less distracting. Overall, 81% of the participants want this technology in their residency program, and 93% see this technology in the operating room in the future. Further development of this technology is warranted before full release, and further studies are necessary to better characterize the effectiveness of Augmented Reality Assisted Surgery in urologic surgical training.
ER  -
TY  - JOUR
AU  - Diotte, Benoit
AU  - Fallavollita, Pascal
AU  - Wang, Lejing
AU  - Weidert, Simon
AU  - Euler, Ekkehard
AU  - Thaller, Peter
AU  - Navab, Nassir
T1  - Multi-modal intra-operative navigation during distal locking of intramedullary nails.
JO  - IEEE transactions on medical imaging
Y1  - 2015
VL  - 34

SP  - 487
EP  - 495


KW  - Algorithms; Bone Nails; Fluoroscopy
KW  - methods; Fracture Fixation
KW  - Intramedullary
KW  - methods; Humans; Multimodal Imaging; Phantoms
KW  - Imaging; Surgery
KW  - Computer-Assisted
KW  - education
KW  - methods


N1  - 1558-254X Owner: NLM


N2  - The interlocking of intramedullary nails is a technically demanding procedure which involves a considerable amount of X-ray acquisitions; one study lists as many as 48 to successfully complete the procedure and fix screws into 4-6 mm distal holes of the nail. We propose to design an augmented radiolucent drill to assist surgeons in completing the distal locking procedure without any additional X-ray acquisitions. Using an augmented reality fluoroscope that coregisters optical and X-ray images, we exploit solely the optical images to detect the augmented radiolucent drill and estimate its tip position in real-time. Consequently, the surgeons will be able to maintain the down the beam positioning required to drill the screws into the nail holes successfully. To evaluate the accuracy of the proposed augmented drill, we perform a preclinical study involving six surgeons and ask them to perform distal locking on dry bone phantoms. Surgeons completed distal locking 98.3% of the time using only a single X-ray image with an average navigation time of 1.4 ± 0.9 min per hole.
ER  -
TY  - JOUR
AU  - Dixon, Benjamin J.
AU  - Chan, Harley
AU  - Daly, Michael J.
AU  - Vescan, Allan D.
AU  - Witterick, Ian J.
AU  - Irish, Jonathan C.
T1  - The effect of augmented real-time image guidance on task workload during endoscopic sinus surgery
JO  - International Forum of Allergy & Rhinology
Y1  - 2012/05
VL  - 2
IS  - 5
SP  - 405
EP  - 410


ER  -
TY  - JOUR
AU  - Dixon, Benjamin J.
AU  - Daly, Michael J.
AU  - Chan, Harley
AU  - Vescan, Allan D.
AU  - Witterick, Ian J.
AU  - Irish, Jonathan C.
T1  - Surgeons blinded by enhanced navigation: the effect of augmented reality on attention.
JO  - Surgical endoscopy
Y1  - 2013
VL  - 27

SP  - 454
EP  - 461


KW  - Attention; Cadaver; Endoscopy
KW  - standards; Humans; Surgery
KW  - Computer-Assisted
KW  - methods; User-Computer Interface


N1  - 1432-2218 Owner: NLM


N2  - Advanced image-guidance systems allowing presentation of three-dimensional navigational data in real time are being developed enthusiastically for many medical procedures. Other industries, including aviation and the military, have noted that shifting attention toward such compelling assistance has detrimental effects. Using the detection rate of unexpected findings, we assess whether inattentional blindness is significant in a surgical context and evaluate the impact of on-screen navigational cuing with augmented reality. Surgeons and trainees performed an endoscopic navigation exercise on a cadaveric specimen. The subjects were randomized to either a standard endoscopic view (control) or an AR view consisting of an endoscopic video fused with anatomic contours. Two unexpected findings were presented in close proximity to the target point: one critical complication and one foreign body (screw). Task completion time, accuracy, and recognition of findings were recorded. Detection of the complication was 0/15 in the AR group versus 7/17 in the control group (p = 0.008). Detection of the screw was 1/15 (AR) and 7/17 (control) (p = 0.041). Recognition of either finding was 12/17 for the control group and 1/15 for the AR group (p < 0.001). Accuracy was greater for the AR group than for the control group, with the median distance from the target point measuring respectively 2.10 mm (interquartile range [IQR], 1.29-2.37) and 4.13 (IQR, 3.11-7.39) (p < 0.001). Inattentional blindness was evident in both groups. Although more accurate, the AR group was less likely to identify significant unexpected findings clearly within view. Advanced navigational displays may increase precision, but strategies to mitigate attentional costs need further investigation to allow safe implementation.
ER  -
TY  - JOUR
AU  - Dixon, Benjamin J.
AU  - Daly, Michael J.
AU  - Chan, Harley H. L.
AU  - Vescan, Allan
AU  - Witterick, Ian J.
AU  - Irish, Jonathan C.
T1  - Inattentional blindness increased with augmented reality surgical navigation.
JO  - American journal of rhinology & allergy
Y1  - 2014
VL  - 28

SP  - 433
EP  - 437


KW  - Endoscopy; Humans; Otolaryngology
KW  - education; Surgery
KW  - Computer-Assisted
KW  - education; Task Performance and Analysis; Tomography
KW  - X-Ray Computed


N1  - 1945-8932 Owner: NLM


N2  - Augmented reality (AR) surgical navigation systems, designed to increase accuracy and efficiency, have been shown to negatively impact on attention. We wished to assess the effect "head-up" AR displays have on attention, efficiency, and accuracy, while performing a surgical task, compared with the same information being presented on a submonitor (SM). Fifty experienced otolaryngology surgeons (n = 42) and senior otolaryngology trainees (n = 8) performed an endoscopic surgical navigation exercise on a predissected cadaveric model. Computed tomography-generated anatomic contours were fused with the endoscopic image to provide an AR view. Subjects were randomized to perform the task with a standard endoscopic monitor with the AR navigation displayed on an SM or with AR as a single display. Accuracy, task completion time, and the recognition of unexpected findings (a foreign body and a critical complication) were recorded. Recognition of the foreign body was significantly better in the SM group (15/25 [60%]) compared with the AR alone group (8/25 [32%]; p = 0.02). There was no significant difference in task completion time (p = 0.83) or accuracy (p = 0.78) between the two groups. Providing identical surgical navigation on a SM, rather than on a single head-up display, reduced the level of inattentional blindness as measured by detection of unexpected findings. These gains were achieved without any measurable impact on efficiency or accuracy. AR displays may distract the user and we caution injudicious adoption of this technology for medical procedures.
ER  -
TY  - JOUR
AU  - Domhardt, Michael
AU  - Tiefengrabner, Martin
AU  - Dinic, Radomir
AU  - Fötschl, Ulrike
AU  - Oostingh, Gertie J.
AU  - Stütz, Thomas
AU  - Stechemesser, Lars
AU  - Weitgasser, Raimund
AU  - Ginzinger, Simon W.
T1  - Training of carbohydrate estimation for people with diabetes using mobile augmented reality.
JO  - Journal of diabetes science and technology
Y1  - 2015/05
VL  - 9

SP  - 516
EP  - 524


KW  - Adolescent; Adult; Aged; Blood Glucose; Cell Phone; Diabetes Mellitus
KW  - Type 1
KW  - diet therapy; Diet
KW  - Diabetic; Dietary Carbohydrates; Eating; Female; Humans; Male; Middle Aged; Mobile Applications; Pilot Projects; Reproducibility of Results; Treatment Outcome; User-Computer Interface; Visual Perception; Young Adult; augmented reality; carbohydrate counting; diabetes education; mHealth


N1  - 1932-2968 Owner: NLM


N2  - Imprecise carbohydrate counting as a measure to guide the treatment of diabetes may be a source of errors resulting in problems in glycemic control. Exact measurements can be tedious, leading most patients to estimate their carbohydrate intake. In the presented pilot study a smartphone application (BE(AR)), that guides the estimation of the amounts of carbohydrates, was used by a group of diabetic patients. Eight adult patients with diabetes mellitus type 1 were recruited for the study. At the beginning of the study patients were introduced to BE(AR) in sessions lasting 45 minutes per patient. Patients redraw the real food in 3D on the smartphone screen. Based on a selected food type and the 3D form created using BE(AR) an estimation of carbohydrate content is calculated. Patients were supplied with the application on their personal smartphone or a loaner device and were instructed to use the application in real-world context during the study period. For evaluation purpose a test measuring carbohydrate estimation quality was designed and performed at the beginning and the end of the study. In 44% of the estimations performed at the end of the study the error reduced by at least 6 grams of carbohydrate. This improvement occurred albeit several problems with the usage of BE(AR) were reported. Despite user interaction problems in this group of patients the provided intervention resulted in a reduction in the absolute error of carbohydrate estimation. Intervention with smartphone applications to assist carbohydrate counting apparently results in more accurate estimations.
ER  -
TY  - JOUR
AU  - Douglas, David B.
AU  - Boone, John M.
AU  - Petricoin, Emanuel
AU  - Liotta, Lance
AU  - Wilson, Eugene
T1  - Augmented Reality Imaging System: 3D Viewing of a Breast Cancer.
JO  - Journal of nature and science
Y1  - 2016
VL  - 2


N1  - 2377-2700 Owner: NLM


N2  - To display images of breast cancer from a dedicated breast CT using Depth 3-Dimensional (D3D) augmented reality. A case of breast cancer imaged using contrast-enhanced breast CT (Computed Tomography) was viewed with the augmented reality imaging, which uses a head display unit (HDU) and joystick control interface. The augmented reality system demonstrated 3D viewing of the breast mass with head position tracking, stereoscopic depth perception, focal point convergence and the use of a 3D cursor and joy-stick enabled fly through with visualization of the spiculations extending from the breast cancer. The augmented reality system provided 3D visualization of the breast cancer with depth perception and visualization of the mass's spiculations. The augmented reality system should be further researched to determine the utility in clinical practice.
ER  -
TY  - JOUR
AU  - Douglas, David B.
AU  - Petricoin, Emanuel F.
AU  - Liotta, Lance
AU  - Wilson, Eugene
T1  - D3D augmented reality imaging system: proof of concept in mammography.
JO  - Medical devices (Auckland, N.Z.)
Y1  - 2016
VL  - 9

SP  - 277
EP  - 283


KW  - 3D medical imaging; augmented reality; depth perception; radiology


N1  - 1179-1470 Owner: NLM


N2  - The purpose of this article is to present images from simulated breast microcalcifications and assess the pattern of the microcalcifications with a technical development called "depth 3-dimensional (D3D) augmented reality". A computer, head display unit, joystick, D3D augmented reality software, and an in-house script of simulated data of breast microcalcifications in a ductal distribution were used. No patient data was used and no statistical analysis was performed. The D3D augmented reality system demonstrated stereoscopic depth perception by presenting a unique image to each eye, focal point convergence, head position tracking, 3D cursor, and joystick fly-through. The D3D augmented reality imaging system offers image viewing with depth perception and focal point convergence. The D3D augmented reality system should be tested to determine its utility in clinical practice.
ER  -
TY  - JOUR
AU  - Draga, Ronald O. P.
AU  - Noordmans, Herke Jan
AU  - Lock, Tycho M. T. W.
AU  - Jaspers, Joris
AU  - van Rhijn, Arjen
AU  - Bosch, J. L. H. Ruud
T1  - The Feasibility of Navigation-Assisted Mapping of Bladder Tumors During Transurethral Resection
JO  - UroToday International Journal
Y1  - 2013
VL  - 06
IS  - 03


ER  -
TY  - JOUR
AU  - Drouin, Simon
AU  - Kochanowska, Anna
AU  - Kersten-Oertel, Marta
AU  - Gerard, Ian J.
AU  - Zelmann, Rina
AU  - De Nigris, Dante
AU  - Bériault, Silvain
AU  - Arbel, Tal
AU  - Sirhan, Denis
AU  - Sadikot, Abbas F.
AU  - Hall, Jeffery A.
AU  - Sinclair, David S.
AU  - Petrecca, Kevin
AU  - DelMaestro, Rolando F.
AU  - Collins, D. Louis
T1  - IBIS: an OR ready open-source platform for image-guided neurosurgery.
JO  - International journal of computer assisted radiology and surgery
Y1  - 2017
VL  - 12

SP  - 363
EP  - 378


KW  - Brain
KW  - diagnostic imaging
KW  - surgery; Brain Neoplasms
KW  - surgery; Deep Brain Stimulation; Humans; Microsurgery; Neuronavigation
KW  - methods; Neurosurgical Procedures
KW  - methods; Operating Rooms; Prosthesis Implantation; Surgery
KW  - Computer-Assisted
KW  - methods; Ultrasonography; User-Computer Interface; Vascular Surgical Procedures
KW  - methods; Workflow; Augmented reality; Brain shift correction; Image-guided surgery; Ultrasound


N1  - 1861-6429 Owner: NLM


N2  - Navigation systems commonly used in neurosurgery suffer from two main drawbacks: (1) their accuracy degrades over the course of the operation and (2) they require the surgeon to mentally map images from the monitor to the patient. In this paper, we introduce the Intraoperative Brain Imaging System (IBIS), an open-source image-guided neurosurgery research platform that implements a novel workflow where navigation accuracy is improved using tracked intraoperative ultrasound (iUS) and the visualization of navigation information is facilitated through the use of augmented reality (AR). The IBIS platform allows a surgeon to capture tracked iUS images and use them to automatically update preoperative patient models and plans through fast GPU-based reconstruction and registration methods. Navigation, resection and iUS-based brain shift correction can all be performed using an AR view. IBIS has an intuitive graphical user interface for the calibration of a US probe, a surgical pointer as well as video devices used for AR (e.g., a surgical microscope). The components of IBIS have been validated in the laboratory and evaluated in the operating room. Image-to-patient registration accuracy is on the order of [Formula: see text] and can be improved with iUS to a median target registration error of 2.54 mm. The accuracy of the US probe calibration is between 0.49 and 0.82 mm. The average reprojection error of the AR system is [Formula: see text]. The system has been used in the operating room for various types of surgery, including brain tumor resection, vascular neurosurgery, spine surgery and DBS electrode implantation. The IBIS platform is a validated system that allows researchers to quickly bring the results of their work into the operating room for evaluation. It is the first open-source navigation system to provide a complete solution for AR visualization.
ER  -
TY  - JOUR
AU  - Duménil, A.
AU  - Kaladji, A.
AU  - Castro, M.
AU  - Göksu, C.
AU  - Lucas, A.
AU  - Haigron, P.
T1  - A versatile intensity-based 3D/2D rigid registration compatible with mobile C-arm for endovascular treatment of abdominal aortic aneurysm.
JO  - International journal of computer assisted radiology and surgery
Y1  - 2016
VL  - 11

SP  - 1713
EP  - 1729


KW  - Aortic Aneurysm
KW  - Abdominal
KW  - diagnosis
KW  - surgery; Endovascular Procedures
KW  - methods; Fluoroscopy
KW  - methods; Humans; Imaging
KW  - Three-Dimensional
KW  - methods; Surgery
KW  - Computer-Assisted
KW  - methods; Tomography
KW  - X-Ray Computed
KW  - methods; 3D/2D registration; Augmented reality; Computer-assisted surgery; Endovascular aneurysm repair


N1  - 1861-6429 Owner: NLM


N2  - Augmented reality-assisted surgery requires prior registration between preoperative and intraoperative data. In the context of the endovascular aneurysm repair (EVAR) of abdominal aortic aneurysm, no satisfactory solution exists at present for clinical use, in particular in the case of use with a mobile C-arm. The difficulties stem in particular from the diversity of intraoperative images, table movements and changes of C-arm pose. We propose a fast and versatile 3D/2D registration method compatible with mobile C-arm that can be easily repeated during an EVAR procedure. Applicable to both vascular and bone structures, our approach is based on an optimization by reduced exhaustive search involving a multi-resolution scheme and a decomposition of the transformation to reduce calculation time. Registration was performed between the preoperative CT-scan and fluoroscopic images for a group of 26 patients in order to confront our method in real conditions of use. The evaluation was completed by also performing registration between an intraoperative CBCT volume and fluoroscopic images for a group of 6 patients to compare registration results with reference transformations. The experimental results show that our approach allows obtaining accuracy of the order of 0.5 mm, a computation time of [Formula: see text] and a higher rate of success in comparison with a classical optimization method. When integrated in an augmented reality navigation system, our approach shows that it is compatible with clinical workflow. We presented a versatile 3D/2D rigid registration applicable to all intraoperative scenes and usable to guide an EVAR procedure by augmented reality.
ER  -
TY  - JOUR
AU  - Edgcumbe, Philip
AU  - Pratt, Philip
AU  - Yang, Guang-Zhong
AU  - Nguan, Christopher
AU  - Rohling, Robert
T1  - Pico Lantern: Surface reconstruction and augmented reality in laparoscopic surgery using a pick-up laser projector.
JO  - Medical image analysis
Y1  - 2015
VL  - 25

SP  - 95
EP  - 102


KW  - Animals; Equipment Design; Image Enhancement
KW  - instrumentation; Kidney
KW  - blood supply; Laparoscopes; Laparoscopy
KW  - instrumentation; Lasers; Lighting
KW  - instrumentation; Phantoms
KW  - Imaging; Reproducibility of Results; Sensitivity and Specificity; Surgery
KW  - Computer-Assisted
KW  - instrumentation; Swine; User-Computer Interface; Augmented reality; Laparoscopic surgery; Pico Lantern; Pico projector


N1  - 1361-8423 Owner: NLM


N2  - The Pico Lantern is a miniature projector developed for structured light surface reconstruction, augmented reality and guidance in laparoscopic surgery. During surgery it will be dropped into the patient and picked up by a laparoscopic tool. While inside the patient it projects a known coded pattern and images onto the surface of the tissue. The Pico Lantern is visually tracked in the laparoscope's field of view for the purpose of stereo triangulation between it and the laparoscope. In this paper, the first application is surface reconstruction. Using a stereo laparoscope and an untracked Pico Lantern, the absolute error for surface reconstruction for a plane, cylinder and ex vivo kidney, is 2.0 mm, 3.0 mm and 5.6 mm, respectively. Using a mono laparoscope and a tracked Pico Lantern for the same plane, cylinder and kidney the absolute error is 1.4 mm, 1.5 mm and 1.5 mm, respectively. These results confirm the benefit of the wider baseline produced by tracking the Pico Lantern. Virtual viewpoint images are generated from the kidney surface data and an in vivo proof-of-concept porcine trial is reported. Surface reconstruction of the neck of a volunteer shows that the pulsatile motion of the tissue overlying a major blood vessel can be detected and displayed in vivo. Future work will integrate the Pico Lantern into standard and robot-assisted laparoscopic surgery.
ER  -
TY  - JOUR
AU  - Eftekhar, Behzad
T1  - A Smartphone App to Assist Scalp Localization of Superficial Supratentorial Lesions--Technical Note.
JO  - World neurosurgery
Y1  - 2016
VL  - 85

SP  - 359
EP  - 363


KW  - Adult; Aged; Brain Neoplasms
KW  - diagnosis
KW  - diagnostic imaging
KW  - pathology
KW  - surgery; Cerebral Cortex
KW  - pathology; Female; Head; Humans; Magnetic Resonance Imaging; Male; Middle Aged; Mobile Applications
KW  - statistics & numerical data
KW  - trends; Neuronavigation
KW  - methods; Neurosurgical Procedures
KW  - methods; Scalp; Smartphone; Tomography
KW  - X-Ray Computed; Augmented reality; Image-guided surgery; Mobile applications; Neuronavigation


N1  - 1878-8769 Owner: NLM


N2  - Neuronavigation is an established technology in neurosurgery. In parts of the world and certain circumstances in which neuronavigation is not easily available or affordable, alternative techniques may be considered. An app to assist scalp localization of superficial supratentorial lesions has been introduced, and its accuracy has been compared with established neuronavigation systems. Sina is a simple smartphone app that overlaps the transparent patients' computed tomography/magnetic resonance images on the background camera. How to use Sina intraoperatively is described. The app was used for scalp localization of the center of the lesions in 11 patients with supratentorial pathologies <3 cm in longest diameter and <2 cm from the cortex. After localization of the lesion using Sina, the center of the lesion was marked on the scalp using standard neuronavigation systems and the deviations were measured. Implementation of Sina for intraoperative scalp localization is simple and practical. The center of the lesions localized by Sina was 10.2 ± 2 mm different from localization done by standard neuronavigation systems. When neuronavigation is not easily available or affordable, Sina can be helpful for scalp localization and preoperative planning of the incision for selected supratentorial pathologies.
ER  -
TY  - JOUR
AU  - Eftekhar, Behzad
T1  - App-assisted external ventricular drain insertion.
JO  - Journal of neurosurgery
Y1  - 2016
VL  - 125

SP  - 754
EP  - 758


KW  - Catheters; Cerebral Ventricles
KW  - surgery; Drainage
KW  - instrumentation
KW  - methods; Humans; Mobile Applications; Neuronavigation
KW  - methods; Neurosurgical Procedures
KW  - methods; Surgery
KW  - Computer-Assisted; Android app; EVD = external ventricular drain; OR = operating room; app = mobile device application; augmented reality; diagnostic and operative techniques; external ventricular drain; image-guided surgery; neuronavigation


N1  - 1933-0693 Owner: NLM


N2  - The freehand technique for insertion of an external ventricular drain (EVD) is based on fixed anatomical landmarks and does not take individual variations into consideration. A patient-tailored approach based on augmented-reality techniques using devices such as smartphones can address this shortcoming. The Sina neurosurgical assist (Sina) is an Android mobile device application (app) that was designed and developed to be used as a simple intraoperative neurosurgical planning aid. It overlaps the patient's images from previously performed CT or MRI studies on the image seen through the device camera. The device is held by an assistant who aligns the images and provides information about the relative position of the target and EVD to the surgeon who is performing EVD insertion. This app can be used to provide guidance and continuous monitoring during EVD placement. The author describes the technique of Sina-assisted EVD insertion into the frontal horn of the lateral ventricle and reports on its clinical application in 5 cases as well as the results of ex vivo studies of ease of use and precision. The technique has potential for further development and use with other augmented-reality devices.
ER  -
TY  - JOUR
AU  - Elmi-Terander, Adrian
AU  - Skulason, Halldor
AU  - Söderman, Michael
AU  - Racadio, John
AU  - Homan, Robert
AU  - Babic, Drazenko
AU  - van der Vaart, Nijs
AU  - Nachabe, Rami
T1  - Surgical Navigation Technology Based on Augmented Reality and Integrated 3D Intraoperative Imaging: A Spine Cadaveric Feasibility and Accuracy Study.
JO  - Spine
Y1  - 2016
VL  - 41

SP  - E1303
EP  - E1311


KW  - Feasibility Studies; Humans; Imaging
KW  - Three-Dimensional
KW  - methods; Lumbar Vertebrae
KW  - surgery; Orthopedic Procedures
KW  - methods; Pedicle Screws; Surgery
KW  - Computer-Assisted
KW  - methods; Thoracic Vertebrae
KW  - surgery


N1  - 1528-1159 Owner: NLM


N2  - A cadaveric laboratory study. The aim of this study was to assess the feasibility and accuracy of thoracic pedicle screw placement using augmented reality surgical navigation (ARSN). Recent advances in spinal navigation have shown improved accuracy in lumbosacral pedicle screw placement but limited benefits in the thoracic spine. 3D intraoperative imaging and instrument navigation may allow improved accuracy in pedicle screw placement, without the use of x-ray fluoroscopy, and thus opens the route to image-guided minimally invasive therapy in the thoracic spine. ARSN encompasses a surgical table, a motorized flat detector C-arm with intraoperative 2D/3D capabilities, integrated optical cameras for augmented reality navigation, and noninvasive patient motion tracking. Two neurosurgeons placed 94 pedicle screws in the thoracic spine of four cadavers using ARSN on one side of the spine (47 screws) and free-hand technique on the contralateral side. X-ray fluoroscopy was not used for either technique. Four independent reviewers assessed the postoperative scans, using the Gertzbein grading. Morphometric measurements of the pedicles axial and sagittal widths and angles, as well as the vertebrae axial and sagittal rotations were performed to identify risk factors for breaches. ARSN was feasible and superior to free-hand technique with respect to overall accuracy (85% vs. 64%, P < 0.05), specifically significant increases of perfectly placed screws (51% vs. 30%, P < 0.05) and reductions in breaches beyond 4 mm (2% vs. 25%, P < 0.05). All morphometric dimensions, except for vertebral body axial rotation, were risk factors for larger breaches when performed with the free-hand method. ARSN without fluoroscopy was feasible and demonstrated higher accuracy than free-hand technique for thoracic pedicle screw placement. N/A.
ER  -
TY  - JOUR
AU  - Engelen, Thijs
AU  - Winkel, Beatrice Mf
AU  - Rietbergen, Daphne Dd
AU  - KleinJan, Gijs H.
AU  - Vidal-Sicart, Sergi
AU  - Olmos, Renato A. Valdés
AU  - van den Berg, Nynke S.
AU  - van Leeuwen, Fijs Wb
T1  - The next evolution in radioguided surgery: breast cancer related sentinel node localization using a freehandSPECT-mobile gamma camera combination.
JO  - American journal of nuclear medicine and molecular imaging
Y1  - 2015
VL  - 5

SP  - 233
EP  - 245


KW  - Sentinel node; breast cancer; freehandSPECT; mobile gamma camera; navigation; nuclear medicine; radioguided surgery


N1  - 2160-8407 Owner: NLM


N2  - Accurate pre- and intraoperative identification of the sentinel node (SN) forms the basis of the SN biopsy procedure. Gamma tracing technologies such as a gamma probe (GP), a 2D mobile gamma camera (MGC) or 3D freehandSPECT (FHS) can be used to provide the surgeon with radioguidance to the SN(s). We reasoned that integrated use of these technologies results in the generation of a "hybrid" modality that combines the best that the individual radioguidance technologies have to offer. The sensitivity and resolvability of both 2D-MGC and 3D-FHS-MGC were studied in a phantom setup (at various source-detector depths and using varying injection site-to-SN distances), and in ten breast cancer patients scheduled for SN biopsy. Acquired 3D-FHS-MGC images were overlaid with the position of the phantom/patient. This augmented-reality overview image was then used for navigation to the hotspot/SN in virtual-reality using the GP. Obtained results were compared to conventional gamma camera lymphoscintigrams. Resolution of 3D-FHS-MGC allowed identification of the SNs at a minimum injection site (100 MBq)-to-node (1 MBq; 1%) distance of 20 mm, up to a source-detector depth of 36 mm in 2D-MGC and up to 24 mm in 3D-FHS-MGC. A clinically relevant dose of approximately 1 MBq was clearly detectable up to a depth of 60 mm in 2D-MGC and 48 mm in 3D-FHS-MGC. In all ten patients at least one SN was visualized on the lymphoscintigrams with a total of 12 SNs visualized. 3D-FHS-MGC identified 11 of 12 SNs and allowed navigation to all these visualized SNs; in one patient with two axillary SNs located closely to each other (11 mm), 3D-FHS-MGC was not able to distinguish the two SNs. In conclusion, high sensitivity detection of SNs at an injection site-to-node distance of 20 mm-and-up was possible using 3D-FHS-MGC. In patients, 3D-FHS-MGC showed highly reproducible images as compared to the conventional lymphoscintigrams.
ER  -
TY  - CONF
AU  - Engelhardt, Sandy
AU  - Kolb, Silvio
AU  - Simone, Raffaele De
AU  - Karck, Matthias
AU  - Meinzer, Hans-Peter
AU  - Wolf, Ivo
AU  - Webster, Robert J.
AU  - Yaniv, Ziv R.

T1  - Endoscopic feature tracking for augmented-reality assisted prosthesis selection in mitral valve repair

PB  - SPIE

Y1  - 2016/march


ER  -
TY  - JOUR
AU  - Espejo-Trung, Luciana Cardoso
AU  - Elian, Silvia Nagib
AU  - Luz, Maria Aparecia Alves De Cerqueira
T1  - Development and Application of a New Learning Object for Teaching Operative Dentistry Using Augmented Reality.
JO  - Journal of dental education
Y1  - 2015
VL  - 79

SP  - 1356
EP  - 1362


KW  - Brazil; Computer Literacy; Computer Systems; Computer-Aided Design; Computer-Assisted Instruction; Dental Models; Dentistry
KW  - Operative
KW  - education; Dentists; Education
KW  - Dental; Education
KW  - Dental
KW  - Continuing; Education
KW  - Graduate; Educational Technology; Faculty
KW  - Dental; Female; Gold Alloys
KW  - chemistry; Humans; Imaging
KW  - Three-Dimensional; Inlays; Learning; Male; Program Development; Prosthodontics
KW  - education; Students
KW  - Dental; Teaching
KW  - methods; Tooth Preparation
KW  - Prosthodontic; User-Computer Interface; computer-assisted instruction; continuing education; dental education; operative dentistry


N1  - 1930-7837 Owner: NLM


N2  - Learning objects (LOs) associated with augmented reality have been used as attractive new technologic tools in the educational process. However, the acceptance of new LOs must be verified with the purpose of using these innovations in the learning process in general. The aim of this study was to develop a new LO and investigate the acceptance of gold onlay in teaching preparation design at a dental school in Brazil. Questionnaires were designed to assess, first, the users' computational ability and knowledge of computers (Q1) and, second, the users' acceptance of the new LO (Q2). For both questionnaires, the internal consistency index was calculated to determine whether the questions were measuring the same construct. The reliability of Q2 was measured with a retest procedure. The LO was tested by dental students (n=28), professors and postgraduate students in dentistry and prosthetics (n=30), and dentists participating in a continuing education or remedial course in dentistry and/or prosthetics (n=19). Analyses of internal consistency (Kappa coefficient and Cronbach's alpha) demonstrated a high degree of confidence in the questionnaires. Tests for simple linear regressions were conducted between the response variable (Q2) and the following explanative variables: the Q1 score, age, gender, and group. The results showed wide acceptance regardless of the subjects' computational ability (p=0.99; R2=0), gender (p=0.27; R2=1.6%), age (p=0.27; R2=0.1%), or group (p=0.53; R2=1.9%). The methodology used enabled the development of an LO with a high index of acceptance for all groups.
ER  -
TY  - JOUR
AU  - Fallavollita, Pascal
AU  - Brand, Alexander
AU  - Wang, Lejing
AU  - Euler, Ekkehard
AU  - Thaller, Peter
AU  - Navab, Nassir
AU  - Weidert, Simon
T1  - An augmented reality C-arm for intraoperative assessment of the mechanical axis: a preclinical study.
JO  - International journal of computer assisted radiology and surgery
Y1  - 2016
VL  - 11

SP  - 2111
EP  - 2117


KW  - Aged; Aged
KW  - 80 and over; Cadaver; Female; Humans; Imaging
KW  - Three-Dimensional; Knee Joint
KW  - diagnostic imaging
KW  - surgery; Male; Monitoring
KW  - Intraoperative; Orthopedic Procedures; Tibia
KW  - surgery; Tomography
KW  - X-Ray Computed; Augmented reality; C-arm fluoroscopy; Intraoperative navigation; Lower limb alignment; Mechanical axis deviation; Tibial osteotomy


N1  - 1861-6429 Owner: NLM


N2  - Determination of lower limb alignment is a prerequisite for successful orthopedic surgical treatment. Traditional methods include the electrocautery cord, alignment rod, or axis board which rely solely on C-arm fluoroscopy navigation and are radiation intensive. To assess a new augmented reality technology in determining lower limb alignment. A camera-augmented mobile C-arm (CamC) technology was used to create a panorama image consisting of hip, knee, and ankle X-rays. Twenty-five human cadaver legs were used for validation with random varus or valgus deformations. Five clinicians performed experiments that consisted in achieving acceptable mechanical axis deviation. The applicability of the CamC technology was assessed with direct comparison to ground-truth CT. A t test, Pearson's correlation, and ANOVA were used to determine statistical significance. The value of Pearson's correlation coefficient R was 0.979 which demonstrates a strong positive correlation between the CamC and ground-truth CT data. The analysis of variance produced a p value equal to 0.911 signifying that clinician expertise differences were not significant with regard to the type of system used to assess mechanical axis deviation. All described measurements demonstrated valid measurement of lower limb alignment. With minimal effort, clinicians required only 3 X-ray image acquisitions using the augmented reality technology to achieve reliable mechanical axis deviation.
ER  -
TY  - JOUR
AU  - Ferrari, Vincenzo
AU  - Viglialoro, Rosanna Maria
AU  - Nicoli, Paola
AU  - Cutolo, Fabrizio
AU  - Condino, Sara
AU  - Carbone, Marina
AU  - Siesto, Mentore
AU  - Ferrari, Mauro
T1  - Augmented reality visualization of deformable tubular structures for surgical simulation.
JO  - The international journal of medical robotics + computer assisted surgery : MRCAS
Y1  - 2016
VL  - 12

SP  - 231
EP  - 240


KW  - Calibration; Cholecystectomy
KW  - methods; Electromagnetic Radiation; General Surgery
KW  - education
KW  - methods; Humans; Laparoscopy
KW  - instrumentation
KW  - methods; Reproducibility of Results; Simulation Training; Software; Surgery
KW  - Computer-Assisted
KW  - methods; User-Computer Interface; augmented reality; soft tissue; surgical simulation


N1  - 1478-596X Owner: NLM


N2  - Surgical simulation based on augmented reality (AR), mixing the benefits of physical and virtual simulation, represents a step forward in surgical training. However, available systems are unable to update the virtual anatomy following deformations impressed on actual anatomy. A proof-of-concept solution is described providing AR visualization of hidden deformable tubular structures using nitinol tubes sensorized with electromagnetic sensors. This system was tested in vitro on a setup comprised of sensorized cystic, left and right hepatic, and proper hepatic arteries. In the trial session, the surgeon deformed the tubular structures with surgical forceps in 10 positions. The mean, standard deviation, and maximum misalignment between virtual and real arteries were 0.35, 0.22, and 0.99 mm, respectively. The alignment accuracy obtained demonstrates the feasibility of the approach, which can be adopted in advanced AR simulations, in particular as an aid to the identification and isolation of tubular structures. Copyright © 2015 John Wiley & Sons, Ltd.
ER  -
TY  - JOUR
AU  - Ferrer-Torregrosa, Javier
AU  - Jiménez-Rodríguez, Miguel Ángel
AU  - Torralba-Estelles, Javier
AU  - Garzón-Farinós, Fernanda
AU  - Pérez-Bermejo, Marcelo
AU  - Fernández-Ehrling, Nadia
T1  - Distance learning ects and flipped classroom in the anatomy learning: comparative study of the use of augmented reality, video and notes.
JO  - BMC medical education
Y1  - 2016
VL  - 16

SP  - 230
EP  - 230


KW  - Anatomy
KW  - education; Attitude of Health Personnel; Computer-Assisted Instruction; Education
KW  - Distance
KW  - organization & administration
KW  - standards; Education
KW  - Graduate
KW  - methods
KW  - organization & administration; Educational Measurement; Humans; Learning; Medical Writing; Models
KW  - Educational; Problem-Based Learning
KW  - methods; Program Evaluation; Spain; User-Computer Interface; Video Recording; Anatomy; Augmented reality; Autonomous learning; ECTS; Flipped classroom; Metacognition


N1  - 1472-6920 Owner: NLM


N2  - The establishment of the ECTS (European Credit Transfer System) is one of the pillars of the European Space of Higher Education. This way of accounting for the time spent in training has two essential parts, classroom teaching (work with the professor) and distance learning (work without the professor, whether in an individual or collective way). Much has been published on the distance learning part, but less on the classroom teaching section. In this work, the authors investigate didactic strategies and associated aids for distance learning work in a concept based on flipped classroom where transmitting information is carried out with aids that the professor prepares, so that the student works in an independent way before the classes, thus being able to dedicate the classroom teaching time to more complex learning and being able to count on the professor's help. Three teaching aids applied to the study of anatomy have been compared: Notes with images, videos, and augmented reality. Four dimensions have been compared: the time spent, the acquired learnings, the metacognitive perception, and the prospects of the use of augmented reality for study. The results show the effectiveness, in all aspects, of augmented reality when compared with the rest of aids. The questionnaire assessed the acquired knowledge through a course exam, where 5.60 points were obtained for the notes group, 6.54 for the video group, and 7.19 for the augmented reality group. That is 0.94 more points for the video group compared with the notes and 1.59 more points for the augmented reality group compared with the notes group. This research demonstrates that, although technology has not been sufficiently developed for education, it is expected that it can be improved in both the autonomous work of the student and the academic training of health science students and that we can teach how to learn. Moreover, one can see how the grades of the students who studied with augmented reality are more grouped and that there is less dispersion in the marks compared with other materials.
ER  -
TY  - JOUR
AU  - Finger, T.
AU  - Schaumann, A.
AU  - Schulz, M.
AU  - Thomale, Ulrich-W.
T1  - Augmented reality in intraventricular neuroendoscopy.
JO  - Acta neurochirurgica
Y1  - 2017
VL  - 159

SP  - 1033
EP  - 1041


KW  - Adolescent; Adult; Aged; Brain Neoplasms
KW  - surgery; Child; Child
KW  - Preschool; Female; Humans; Hydrocephalus
KW  - surgery; Infant; Male; Middle Aged; Neuroendoscopy
KW  - adverse effects
KW  - instrumentation
KW  - methods; Postoperative Complications
KW  - epidemiology; Reoperation
KW  - statistics & numerical data; Ventriculostomy
KW  - methods; Augmented reality; Brain tumors; Hydrocephalus; Neuroendoscopy; Neuronavigation


N1  - 0942-0940 Owner: NLM


N2  - Individual planning of the entry point and the use of navigation has become more relevant in intraventricular neuroendoscopy. Navigated neuroendoscopic solutions are continuously improving. We describe experimentally measured accuracy and our first experience with augmented reality-enhanced navigated neuroendoscopy for intraventricular pathologies. Augmented reality-enhanced navigated endoscopy was tested for accuracy in an experimental setting. Therefore, a 3D-printed head model with a right parietal lesion was scanned with a thin-sliced computer tomography. Segmentation of the tumor lesion was performed using Scopis NovaPlan navigation software. An optical reference matrix is used to register the neuroendoscope's geometry and its field of view. The pre-planned ROI and trajectory are superimposed in the endoscopic image. The accuracy of the superimposed contour fitting on endoscopically visualized lesion was acquired by measuring the deviation of both midpoints to one another. The technique was subsequently used in 29 cases with CSF circulation pathologies. Navigation planning included defining the entry points, regions of interests and trajectories, superimposed as augmented reality on the endoscopic video screen during intervention. Patients were evaluated for postoperative imaging, reoperations, and possible complications. The experimental setup revealed a deviation of the ROI's midpoint from the real target by 1.2 ± 0.4 mm. The clinical study included 18 cyst fenestrations, ten biopsies, seven endoscopic third ventriculostomies, six stent placements, and two shunt implantations, being eventually combined in some patients. In cases of cyst fenestrations postoperatively, the cyst volume was significantly reduced in all patients by mean of 47%. In biopsies, the diagnostic yield was 100%. Reoperations during a follow-up period of 11.4 ± 10.2 months were necessary in two cases. Complications included one postoperative hygroma and one insufficient fenestration. Augmented reality-navigated neuroendoscopy is accurate and feasible to use in clinical application. By integrating relevant planning information directly into the endoscope's field of view, safety and efficacy for intraventricular neuroendoscopic surgery may be improved.
ER  -
TY  - JOUR
AU  - Fischer, Marius
AU  - Fuerst, Bernhard
AU  - Lee, Sing Chun
AU  - Fotouhi, Javad
AU  - Habert, Severine
AU  - Weidert, Simon
AU  - Euler, Ekkehard
AU  - Osgood, Greg
AU  - Navab, Nassir
T1  - Preclinical usability study of multiple augmented reality concepts for K-wire placement.
JO  - International journal of computer assisted radiology and surgery
Y1  - 2016
VL  - 11

SP  - 1007
EP  - 1014


KW  - Bone Wires; Fracture Fixation
KW  - Internal
KW  - methods; Fractures
KW  - Bone
KW  - diagnosis
KW  - surgery; Humans; Imaging
KW  - Three-Dimensional
KW  - methods; Pelvic Bones
KW  - diagnostic imaging
KW  - injuries
KW  - surgery; Phantoms
KW  - Imaging; Radiography
KW  - Interventional
KW  - methods; Tomography
KW  - X-Ray Computed
KW  - methods; Interventional imaging; Orthopedic and Trauma surgery; Usability study


N1  - 1861-6429 Owner: NLM


N2  - In many orthopedic surgeries, there is a demand for correctly placing medical instruments (e.g., K-wire or drill) to perform bone fracture repairs. The main challenge is the mental alignment of X-ray images acquired using a C-arm, the medical instruments, and the patient, which dramatically increases in complexity during pelvic surgeries. Current solutions include the continuous acquisition of many intra-operative X-ray images from various views, which will result in high radiation exposure, long surgical durations, and significant effort and frustration for the surgical staff. This work conducts a preclinical usability study to test and evaluate mixed reality visualization techniques using intra-operative X-ray, optical, and RGBD imaging to augment the surgeon's view to assist accurate placement of tools. We design and perform a usability study to compare the performance of surgeons and their task load using three different mixed reality systems during K-wire placements. The three systems are interventional X-ray imaging, X-ray augmentation on 2D video, and 3D surface reconstruction augmented by digitally reconstructed radiographs and live tool visualization. The evaluation criteria include duration, number of X-ray images acquired, placement accuracy, and the surgical task load, which are observed during 21 clinically relevant interventions performed by surgeons on phantoms. Finally, we test for statistically significant improvements and show that the mixed reality visualization leads to a significantly improved efficiency. The 3D visualization of patient, tool, and DRR shows clear advantages over the conventional X-ray imaging and provides intuitive feedback to place the medical tools correctly and efficiently.
ER  -
TY  - CONF
AU  - Foo, Edwin
AU  - Rajaratnam, Bala S.
AU  - others

T1  - Semi portable rehabilitation system for upper limb disability


Y1  - 2012


SP  - 4
EP  - 4


ER  -
TY  - JOUR
AU  - Fritz, Jan
AU  - U-Thainual, Paweena
AU  - Ungi, Tamas
AU  - Flammang, Aaron J.
AU  - Fichtinger, Gabor
AU  - Iordachita, Iulian I.
AU  - Carrino, John A.
T1  - Augmented reality visualisation using an image overlay system for MR-guided interventions: technical performance of spine injection procedures in human cadavers at 1.5 Tesla.
JO  - European radiology
Y1  - 2013
VL  - 23

SP  - 235
EP  - 245


KW  - Aged; Aged
KW  - 80 and over; Cadaver; Contrast Media; Female; Gadolinium DTPA; Humans; Image Enhancement
KW  - methods; Image Processing
KW  - Computer-Assisted
KW  - methods; Injections
KW  - Spinal
KW  - methods; Magnetic Resonance Imaging
KW  - Interventional
KW  - methods; Male; Middle Aged; Needles; Prospective Studies; Software


N1  - 1432-1084 Owner: NLM


N2  - To prospectively assess the technical performance of an augmented reality system for MR-guided spinal injection procedures. The augmented reality system was used with a clinical 1.5-T MRI system. A total of 187 lumbosacral spinal injection procedures (epidural injection, spinal nerve root injection, facet joint injection, medial branch block, discography) were performed in 12 human cadavers. Needle paths were planned with the Perk Station module of 3D Slicer software on high-resolution MR images. Needles were placed under augmented reality MRI navigation. MRI was used to confirm needle locations. T1-weighted fat-suppressed MRI was used to visualise the injectant. Outcome variables assessed were needle adjustment rate, inadvertent puncture of non-targeted structures, successful injection rate and procedure time. Needle access was achieved in 176/187 (94.1 %) targets, whereas 11/187 (5.9 %) were inaccessible. Six of 11 (54.5 %) L5-S1 disks were inaccessible, because of an axial obliquity of 30˚ (27˚-34˚); 5/11 (45.5 %) facet joints were inaccessible because of osteoarthritis or fusion. All accessible targets (176/187, 94.1 %) were successfully injected, requiring 47/176 (26.7 %) needle adjustments. There were no inadvertent punctures of vulnerable structures. Median procedure time was 10.2 min (5-19 min). Image overlay navigated MR-guided spinal injections were technically accurate. Disks with an obliquity ≥27˚ may be inaccessible.
ER  -
TY  - JOUR
AU  - Fritz, Jan
AU  - U-Thainual, Paweena
AU  - Ungi, Tamas
AU  - Flammang, Aaron J.
AU  - Fichtinger, Gabor
AU  - Iordachita, Iulian I.
AU  - Carrino, John A.
T1  - Augmented reality visualization with use of image overlay technology for MR imaging-guided interventions: assessment of performance in cadaveric shoulder and hip arthrography at 1.5 T.
JO  - Radiology
Y1  - 2012
VL  - 265

SP  - 254
EP  - 259


KW  - Aged; Aged
KW  - 80 and over; Cadaver; Contrast Media
KW  - administration & dosage; Female; Hip Joint; Humans; Image Enhancement
KW  - methods; Injections
KW  - Intra-Articular
KW  - methods; Magnetic Resonance Imaging
KW  - Interventional
KW  - methods; Male; Middle Aged; Prospective Studies; Shoulder Joint; Statistics
KW  - Nonparametric


N1  - 1527-1315 Owner: NLM


N2  - To prospectively assess overlay technology in providing accurate and efficient targeting for magnetic resonance (MR) imaging-guided shoulder and hip joint arthrography. A prototype augmented reality image overlay system was used in conjunction with a clinical 1.5-T MR imager. A total of 24 shoulder joint and 24 hip joint injections were planned in 12 human cadavers. Two operators (A and B) participated, each performing procedures on different cadavers using image overlay guidance. MR imaging was used to confirm needle positions, monitor injections, and perform MR arthrography. Accuracy was assessed according to the rate of needle adjustment, target error, and whether the injection was intraarticular. Efficiency was assessed according to arthrography procedural time. Operator differences were assessed with comparison of accuracy and procedure times between the operators. Mann-Whitney U test and Fisher exact test were used to assess group differences. Forty-five arthrography procedures (23 shoulders, 22 hips) were performed. Three joints had prostheses and were excluded. Operator A performed 12 shoulder and 12 hip injections. Operator B performed 11 shoulder and 10 hip injections. Needle adjustment rate was 13% (six of 45; one for operator A and five for operator B). Target error was 3.1 mm±1.2 (standard deviation) (operator A, 2.9 mm±1.4; operator B, 3.5 mm±0.9). Intraarticular injection rate was 100% (45 of 45). The average arthrography time was 14 minutes (range, 6-27 minutes; 12 minutes [range, 6-25 minutes] for operator A and 16 minutes [range, 6-27 min] for operator B). Operator differences were not significant with regard to needle adjustment rate (P=.08), target error (P=.07), intraarticular injection rate (P>.99), and arthrography time (P=.22). Image overlay technology provides accurate and efficient MR guidance for successful shoulder and hip arthrography in human cadavers.
ER  -
TY  - JOUR
AU  - Fritz, Jan
AU  - U-Thainual, Paweena
AU  - Ungi, Tamas
AU  - Flammang, Aaron J.
AU  - Kathuria, Sudhir
AU  - Fichtinger, Gabor
AU  - Iordachita, Iulian I.
AU  - Carrino, John A.
T1  - MR-guided vertebroplasty with augmented reality image overlay navigation.
JO  - Cardiovascular and interventional radiology
Y1  - 2014
VL  - 37

SP  - 1589
EP  - 1596


KW  - Aged; Aged
KW  - 80 and over; Bone Cements; Cadaver; Female; Humans; Magnetic Resonance Imaging
KW  - Interventional
KW  - methods; Male; Polymethyl Methacrylate; Prospective Studies; Software; Vertebroplasty
KW  - methods


N1  - 1432-086X Owner: NLM


N2  - To evaluate the feasibility of magnetic resonance imaging (MRI)-guided vertebroplasty at 1.5 Tesla using augmented reality image overlay navigation. Twenty-five unilateral vertebroplasties [5 of 25 (20%) thoracic, 20 of 25 (80%) lumbar] were prospectively planned in 5 human cadavers. A clinical 1.5-Teslan MRI system was used. An augmented reality image overlay navigation system and 3D Slicer visualization software were used for MRI display, planning, and needle navigation. Intermittent MRI was used to monitor placement of the MRI-compatible vertebroplasty needle. Cement injections (3 ml of polymethylmethacrylate) were performed outside the bore. The cement deposits were assessed on intermediate-weighted MR images. Outcome variables included type of vertebral body access, number of required intermittent MRI control steps, location of final needle tip position, cement deposit location, and vertebroplasty time. All planned procedures (25 of 25, 100%) were performed. Sixteen of 25 (64%) transpedicular and 9 of 25 (36%) parapedicular access routes were used. Six (range 3-9) MRI control steps were required for needle placement. No inadvertent punctures were visualized. Final needle tip position and cement location were adequate in all cases (25 of 25, 100%) with a target error of the final needle tip position of 6.1 ± 1.9 mm (range 0.3-8.7 mm) and a distance between the planned needle tip position and the center of the cement deposit of 4.3 mm (range 0.8-6.8 mm). Time requirement for one level was 16 (range 11-21) min. MRI-guided vertebroplasty using image overlay navigation is feasible allowing for accurate vertebral body access and cement deposition in cadaveric thoracic and lumbar vertebral bodies.
ER  -
TY  - JOUR
AU  - Fritz, Jan
AU  - U-Thainual, Paweena
AU  - Ungi, Tamas
AU  - Flammang, Aaron J.
AU  - McCarthy, Edward F.
AU  - Fichtinger, Gabor
AU  - Iordachita, Iulian I.
AU  - Carrino, John A.
T1  - Augmented reality visualization using image overlay technology for MR-guided interventions: cadaveric bone biopsy at 1.5 T.
JO  - Investigative radiology
Y1  - 2013
VL  - 48

SP  - 464
EP  - 470


KW  - Aged; Bone Neoplasms
KW  - pathology
KW  - secondary; Cadaver; Equipment Design; Equipment Failure Analysis; Female; Humans; Image Enhancement
KW  - instrumentation; Image Interpretation
KW  - Computer-Assisted
KW  - instrumentation; Image-Guided Biopsy
KW  - instrumentation; Magnetic Resonance Imaging
KW  - Interventional
KW  - instrumentation; Male; Middle Aged; Reproducibility of Results; Sensitivity and Specificity; User-Computer Interface


N1  - 1536-0210 Owner: NLM


N2  - The purpose of this study was to prospectively test the hypothesis that image overlay technology facilitates accurate navigation for magnetic resonance (MR)-guided osseous biopsy. A prototype augmented reality image overlay system was used in conjunction with a clinical 1.5-T MR imaging system. Osseous biopsy of a total of 16 lesions was planned in 4 human cadavers with osseous metastases. A loadable module of 3D Slicer open-source medical image analysis and visualization software was developed and used for display of MR images, lesion identification, planning of virtual biopsy paths, and navigation of drill placement. The osseous drill biopsy was performed by maneuvering the drill along the displayed MR image containing the virtual biopsy path into the target. The drill placement and the final drill position were monitored by intermittent MR imaging. Outcome variables included successful drill placement, number of intermittent MR imaging control steps, target error, number of performed passes and tissue sampling, time requirements, and pathological analysis of the obtained osseous core specimens including adequacy of specimens, presence of tumor cells, and degree of necrosis. A total of 16 osseous lesions were sampled with percutaneous osseous drill biopsy. Eight lesions were located in the osseous pelvis (8/16, 50%) and 8 (8/16, 50%) lesions were located in the thoracic and lumbar spine. Lesion size was 2.2 cm (1.1-3.5 cm). Four (2-8) MR imaging control steps were required. MR imaging demonstrated successful drill placement inside 16 of the 16 target lesions (100%). One needle pass was sufficient for accurate targeting of all lesions. One tissue sample was obtained in 8 of the 16 lesions (50%); 2, in 6 of the 16 lesions (38%); and 3, in 2 of the 16 lesions (12%). The target error was 4.3 mm (0.8-6.8 mm). Length of time required for biopsy of a single lesion was 38 minutes (20-55 minutes). Specimens of 15 of the 16 lesions (94%) were sufficient for pathological evaluation. Of those 15 diagnostic specimens, 14 (93%) contained neoplastic cells, whereas 1 (7%) specimen demonstrated bone marrow without evidence of neoplastic cells. Of those 14 diagnostic specimens, 11 (79%) were diagnostic for carcinoma or adenocarcinoma, which was concordant with the primary neoplasm, whereas, in 3 of the 14 diagnostic specimens (21%), the neoplastic cells were indeterminate. Image overlay technology provided accurate navigation for the MR-guided biopsy of osseous lesions of the spine and the pelvis in human cadavers at 1.5 T. The high technical and diagnostic yield supports further evaluation with clinical trials.
ER  -
TY  - JOUR
AU  - Fuerst, Bernhard
AU  - Sprung, Julian
AU  - Pinto, Francisco
AU  - Frisch, Benjamin
AU  - Wendler, Thomas
AU  - Simon, Hervé
AU  - Mengus, Laurent
AU  - van den Berg, Nynke S.
AU  - van der Poel, Henk G.
AU  - van Leeuwen, Fijs W. B.
AU  - Navab, Nassir
T1  - First Robotic SPECT for Minimally Invasive Sentinel Lymph Node Mapping.
JO  - IEEE transactions on medical imaging
Y1  - 2016
VL  - 35

SP  - 830
EP  - 838


KW  - Equipment Design; Humans; Lymph Nodes
KW  - diagnostic imaging
KW  - surgery; Minimally Invasive Surgical Procedures; Phantoms
KW  - Imaging; Robotic Surgical Procedures
KW  - instrumentation
KW  - methods; Sentinel Lymph Node Biopsy
KW  - methods; Tomography
KW  - Emission-Computed
KW  - Single-Photon
KW  - methods


N1  - 1558-254X Owner: NLM


N2  - In this paper we present the usage of a drop-in gamma probe for intra-operative Single-Photon Emission Computed Tomography (SPECT) imaging in the scope of minimally invasive robot-assisted interventions. The probe is designed to be inserted and reside inside the abdominal cavity during the intervention. It is grasped during the procedure using a robotic laparoscopic gripper enabling full six degrees of freedom handling by the surgeon. We demonstrate the first deployment of the tracked probe for intra-operative in-patient robotic SPECT enabling augmented-reality image guidance. The hybrid mechanical- and image-based in-patient probe tracking is shown to have an accuracy of 0.2 mm. The overall system performance is evaluated and tested with a phantom for gynecological sentinel lymph node interventions and compared to ground-truth data yielding a mean reconstruction accuracy of 0.67 mm.
ER  -
TY  - JOUR
AU  - Fumagalli, Stefano
AU  - Torricelli, Gionatan
AU  - Massi, Marta
AU  - Calvani, Silvia
AU  - Boni, Serena
AU  - Roberts, Anna T.
AU  - Accarigi, Elisabetta
AU  - Manetti, Stefania
AU  - Marchionni, Niccolò
T1  - Effects of a new device to guide venous puncture in elderly critically ill patients: results of a pilot randomized study.
JO  - Aging clinical and experimental research
Y1  - 2017
VL  - 29

SP  - 335
EP  - 339


KW  - Aged; Anxiety
KW  - etiology
KW  - prevention & control; Comparative Effectiveness Research; Critical Illness
KW  - psychology
KW  - therapy; Equipment Design; Equipment Safety; Female; Hematoma
KW  - prevention & control; Humans; Infrared Rays
KW  - therapeutic use; Intensive Care Units; Male; Materials Testing; Phlebotomy
KW  - adverse effects
KW  - instrumentation
KW  - methods
KW  - psychology; Pilot Projects; Elderly; Hematoma; Intensive care unit; Near-infrared electromagnetic radiation; Nursing; Venous puncture


N1  - 1720-8319 Owner: NLM


N2  - Novel devices based on the emission of near-infrared electromagnetic radiation (NIR) have been developed to minimize venous puncture failures. These instruments produce an "augmented reality" image, in which subcutaneous veins are depicted on a LCD display. We compared the new technique with standard venipuncture in a population of elderly patients. Patients admitted in Intensive Care Unit were randomized to standard or to NIR assisted procedure. In the 103 enrolled patients (age 74 ± 12 years; standard venipuncture-N = 56; NIR-N = 47), no differences were found in procedure length, number of attempts, and referred pain. With NIR there was a lower incidence of hematomas and fewer anxiety and depressive symptoms. The use of the novel NIR-based device is safer and more psychologically tolerable, and it is not associated to an increase of procedure length or number of attempts.
ER  -
TY  - JOUR
AU  - Gao, Ming-ke
AU  - Chen, Yi-min
AU  - Liu, Quan
AU  - Huang, Chen
AU  - Li, Ze-yu
AU  - Zhang, Dian-hua
T1  - Three-Dimensional Path Planning and Guidance of Leg Vascular Based on Improved Ant Colony Algorithm in Augmented Reality.
JO  - Journal of medical systems
Y1  - 2015
VL  - 39

SP  - 133
EP  - 133


KW  - Algorithms; Computer Simulation; Critical Pathways
KW  - organization & administration; Humans; Imaging
KW  - Three-Dimensional
KW  - methods; Preoperative Period; Radiation Exposure; Reproducibility of Results; Time Factors; Vascular Access Devices; Vascular Surgical Procedures
KW  - methods


N1  - 1573-689X Owner: NLM


N2  - Preoperative path planning plays a critical role in vascular access surgery. Vascular access surgery has superior difficulties and requires long training periods as well as precise operation. Yet doctors are on different leves, thus bulky size of blood vessels is usually chosen to undergo surgery and other possible optimal path is not considered. Moreover, patients and surgeons will suffer from X-ray radiation during the surgical procedure. The study proposed an improved ant colony algorithm to plan a vascular optimal three-dimensional path with overall consideration of factors such as catheter diameter, vascular length, diameter as well as the curvature and torsion. To protect the doctor and patient from exposing to X-ray long-term, the paper adopted augmented reality technology to register the reconstructed vascular model and physical model meanwhile, locate catheter by the electromagnetic tracking system and used Head Mounted Display to show the planning path in real time and monitor catheter push procedure. The experiment manifests reasonableness of preoperative path planning and proves the reliability of the algorithm. The augmented reality experiment real time and accurately displays the vascular phantom model, planning path and the catheter trajectory and proves the feasibility of this method. The paper presented a useful and feasible surgical scheme which was based on the improved ant colony algorithm to plan vascular three-dimensional path in augmented reality. The study possessed practical guiding significance in preoperative path planning, intraoperative catheter guiding and surgical training, which provided a theoretical method of path planning for vascular access surgery. It was a safe and reliable path planning approach and possessed practical reference value.
ER  -
TY  - CONF
AU  - Garcia, Jaime Andres
AU  - Navarro, Karla Felix

T1  - The Mobile RehApp™: an AR-based mobile game for ankle sprain rehabilitation

PB  - IEEE

Y1  - 2014/05


ER  -
TY  - JOUR
AU  - Garcia-Martinez, Alvaro
AU  - Vicente-Samper, Jose María
AU  - Sabater-Navarro, José María
T1  - Automatic detection of surgical haemorrhage using computer vision.
JO  - Artificial intelligence in medicine
Y1  - 2017/05
VL  - 78

SP  - 55
EP  - 60


KW  - Algorithms; Blood Loss
KW  - Surgical; Hemorrhage
KW  - diagnosis; Humans; Image Processing
KW  - Computer-Assisted; Laparoscopy
KW  - adverse effects; Computer vision; Laparoscopic surgery; Massive bleeding


N1  - 1873-2860 Owner: NLM


N2  - On occasions, a surgical intervention can be associated with serious, potentially life-threatening complications. One of these complications is a haemorrhage during the operation, an unsolved issue that could delay the intervention or even cause the patient's death. On laparoscopic surgery this complication is even more dangerous, due to the limited vision and mobility imposed by the minimally invasive techniques. In this paper it is described a computer vision algorithm designed to analyse the images captured by a laparoscopic camera, classifying the pixels of each frame in blood pixels and background pixels and finally detecting a massive haemorrhage. The pixel classification is carried out by comparing the parameter B/R and G/R of the RGB space colour of each pixel with a threshold obtained using the global average of the whole frame of these parameters. The detection of and starting haemorrhage is achieved by analysing the variation of the previous parameters and the amount of pixel blood classified. When classifying in vitro images, the proposed algorithm obtains accuracy over 96%, but during the analysis of an in vivo images obtained from real operations, the results worsen slightly due to poor illumination, visual interferences or sudden moves of the camera, obtaining accuracy over 88%. The detection of haemorrhages directly depends of the correct classification of blood pixels, so the analysis achieves an accuracy of 78%. The proposed algorithm turns out to be a good starting point for an automatic detection of blood and bleeding in the surgical environment which can be applied to enhance the surgeon vision, for example showing the last frame previous to a massive haemorrhage where the incision could be seen using augmented reality capabilities.
ER  -
TY  - JOUR
AU  - Gavaghan, K.
AU  - Oliveira-Santos, T.
AU  - Peterhans, M.
AU  - Reyes, M.
AU  - Kim, H.
AU  - Anderegg, S.
AU  - Weber, S.
T1  - Evaluation of a portable image overlay projector for the visualisation of surgical navigation data: phantom studies.
JO  - International journal of computer assisted radiology and surgery
Y1  - 2012
VL  - 7

SP  - 547
EP  - 556


KW  - Biopsy
KW  - instrumentation; Equipment Design; Feasibility Studies; Humans; Imaging
KW  - Three-Dimensional
KW  - instrumentation; Lasers; Phantoms
KW  - Imaging; Surgery
KW  - Computer-Assisted
KW  - instrumentation; User-Computer Interface


N1  - 1861-6429 Owner: NLM


N2  - Presenting visual feedback for image-guided surgery on a monitor requires the surgeon to perform time-consuming comparisons and diversion of sight and attention away from the patient. Deficiencies in previously developed augmented reality systems for image-guided surgery have, however, prevented the general acceptance of any one technique as a viable alternative to monitor displays. This work presents an evaluation of the feasibility and versatility of a novel augmented reality approach for the visualisation of surgical planning and navigation data. The approach, which utilises a portable image overlay device, was evaluated during integration into existing surgical navigation systems and during application within simulated navigated surgery scenarios. A range of anatomical models, surgical planning data and guidance information taken from liver surgery, cranio-maxillofacial surgery, orthopaedic surgery and biopsy were displayed on patient-specific phantoms, directly on to the patient's skin and on to cadaver tissue. The feasibility of employing the proposed augmented reality visualisation approach in each of the four tested clinical applications was qualitatively assessed for usability, visibility, workspace, line of sight and obtrusiveness. The visualisation approach was found to assist in spatial understanding and reduced the need for sight diversion throughout the simulated surgical procedures. The approach enabled structures to be identified and targeted quickly and intuitively. All validated augmented reality scenes were easily visible and were implemented with minimal overhead. The device showed sufficient workspace for each of the presented applications, and the approach was minimally intrusiveness to the surgical scene. The presented visualisation approach proved to be versatile and applicable to a range of image-guided surgery applications, overcoming many of the deficiencies of previously described AR approaches. The approach presents an initial step towards a widely accepted alternative to monitor displays for the visualisation of surgical navigation data.
ER  -
TY  - JOUR
AU  - Ghaderi, Mohammad Ali
AU  - Heydarzadeh, Mehrdad
AU  - Nourani, Mehrdad
AU  - Gupta, Gopal
AU  - Tamil, Lakshman
T1  - Augmented reality for breast tumors visualization.
JO  - Conference proceedings : ... Annual International Conference of the IEEE Engineering in Medicine and Biology Society. IEEE Engineering in Medicine and Biology Society. Annual Conference
Y1  - 2016
VL  - 2016

SP  - 4391
EP  - 4394


KW  - Breast Neoplasms
KW  - diagnostic imaging; Humans; Imaging
KW  - Three-Dimensional
KW  - instrumentation
KW  - methods; Mammography; User-Computer Interface


N1  - 1557-170X Owner: NLM


N2  - 3D visualization of breast tumors are shown to be effective by previous studies. In this paper, we introduce a new augmented reality application that can help doctors and surgeons to have a more accurate visualization of breast tumors; this system uses a marker-based image-processing technique to render a 3D model of the tumors on the body. The model can be created using a combination of breast 3D mammography by experts. We have tested the system using an Android smartphone and a head-mounted device. This proof of concept can be useful for oncologists to have a more effective screening, and surgeons to plan the surgery.
ER  -
TY  - CONF
AU  - Grandi, Jeronimo
AU  - Maciel, Anderson
AU  - Debarba, Henrique
AU  - Zanchet, Dinamar

T1  - Spatially aware mobile interface for 3D visualization and interactive surgery planning

PB  - IEEE

Y1  - 2014/05


ER  -
TY  - JOUR
AU  - Grasso, R. F.
AU  - Faiella, E.
AU  - Luppi, G.
AU  - Schena, E.
AU  - Giurazza, F.
AU  - Del Vescovo, R.
AU  - D'Agostino, F.
AU  - Cazzato, R. L.
AU  - Beomonte Zobel, B.
T1  - Percutaneous lung biopsy: comparison between an augmented reality CT navigation system and standard CT-guided technique.
JO  - International journal of computer assisted radiology and surgery
Y1  - 2013
VL  - 8

SP  - 837
EP  - 848


KW  - Aged; Equipment Design; Female; Fluoroscopy
KW  - methods; Humans; Image-Guided Biopsy
KW  - methods; Lung
KW  - diagnostic imaging
KW  - pathology; Lung Diseases
KW  - diagnosis; Lung Neoplasms
KW  - diagnosis; Male; Middle Aged; ROC Curve; Radiography
KW  - Interventional
KW  - instrumentation; Reproducibility of Results; Retrospective Studies; Tomography
KW  - X-Ray Computed
KW  - instrumentation; User-Computer Interface


N1  - 1861-6429 Owner: NLM


N2  - Percutaneous lung biopsies (PLBs) performed for the evaluation of pulmonary masses require image guidance to avoid critical structures. A new CT navigation system (SIRIO, "Sistema robotizzato assistito per il puntamento intraoperatorio") for PLBs was validated. The local Institutional Review Board approved this retrospective study. Image-guided PLBs in 197 patients were performed with a CT navigation system (SIRIO). The procedures were reviewed based on the number of CT scans, patients' radiation exposure and procedural time recorded. Comparison was performed with a group of 72 patients undergoing standard CT-guided PLBs. Sensitivity, specificity and overall diagnostic accuracy were assessed in both groups. SIRIO-guided PLBs showed a significant reduction in procedure time, number of required CT scans and the radiation dose administered to patients ([Formula: see text]). In terms of diagnostic accuracy, SIRIO proved to be more accurate for small-sized lesions ([Formula: see text]20 mm) than standard CT-guidance. SIRIO proved to be a reliable and effective tool when performing CT-guided PLBs and was especially useful for sampling small ([Formula: see text]20 mm) lesions.
ER  -
TY  - JOUR
AU  - Hallet, Julie
AU  - Soler, Luc
AU  - Diana, Michele
AU  - Mutter, Didier
AU  - Baumert, Thomas F.
AU  - Habersetzer, François
AU  - Marescaux, Jacques
AU  - Pessaux, Patrick
T1  - Trans-thoracic minimally invasive liver resection guided by augmented reality.
JO  - Journal of the American College of Surgeons
Y1  - 2015/05
VL  - 220

SP  - e55
EP  - e60


KW  - Carcinoma
KW  - Hepatocellular
KW  - surgery; Hepatectomy
KW  - methods; Humans; Imaging
KW  - Three-Dimensional; Liver Neoplasms
KW  - surgery; Male; Middle Aged; Preoperative Care; Surgery
KW  - Computer-Assisted
KW  - methods; Thoracic Surgery
KW  - Video-Assisted
KW  - methods; Tomography
KW  - X-Ray Computed


N1  - 1879-1190 Owner: NLM


ER  -
TY  - JOUR
AU  - Haneishi, Hideaki
AU  - Yamaguchi, Tadashi
AU  - Nakamura, Ryoichi
AU  - Nakaguchi, Toshiya
AU  - Suga, Mikio
AU  - Kawahira, Hiroshi
T1  - Research Status in the Fusion and Enrichment of Medical Imaging for High Quality Diagnosis and Treatment (FERMI) Project
JO  - Journal of Medical Imaging and Health Informatics
Y1  - 2013/march
VL  - 3
IS  - 1
SP  - 51
EP  - 58


ER  -
TY  - JOUR
AU  - Haouchine, Nazim
AU  - Cotin, Stephane
AU  - Peterlik, Igor
AU  - Dequidt, Jeremie
AU  - Lopez, Mario Sanz
AU  - Kerrien, Erwan
AU  - Berger, Marie-Odile
T1  - Impact of Soft Tissue Heterogeneity on Augmented Reality for Liver Surgery.
JO  - IEEE transactions on visualization and computer graphics
Y1  - 2015/05
VL  - 21

SP  - 584
EP  - 597


KW  - Computer Graphics; Computer Simulation; Humans; Liver
KW  - surgery; Liver Neoplasms
KW  - pathology
KW  - surgery; Phantoms
KW  - Imaging; Surgery
KW  - Computer-Assisted
KW  - education; User-Computer Interface


N1  - 1941-0506 Owner: NLM


N2  - This paper presents a method for real-time augmented reality of internal liver structures during minimally invasive hepatic surgery. Vessels and tumors computed from pre-operative CT scans can be overlaid onto the laparoscopic view for surgery guidance. Compared to current methods, our method is able to locate the in-depth positions of the tumors based on partial three-dimensional liver tissue motion using a real-time biomechanical model. This model permits to properly handle the motion of internal structures even in the case of anisotropic or heterogeneous tissues, as it is the case for the liver and many anatomical structures. Experimentations conducted on phantom liver permits to measure the accuracy of the augmentation while real-time augmentation on in vivo human liver during real surgery shows the benefits of such an approach for minimally invasive surgery.
ER  -
TY  - JOUR
AU  - Haouchine, Nazim
AU  - Dequidt, Jérémie
AU  - Berger, Marie-Odile
AU  - Cotin, Stéphane
T1  - Deformation-based augmented reality for hepatic surgery.
JO  - Studies in health technology and informatics
Y1  - 2013
VL  - 184

SP  - 182
EP  - 188


KW  - Computer Simulation; Computer-Assisted Instruction
KW  - methods; Humans; Imaging
KW  - Three-Dimensional
KW  - methods; Laparoscopy
KW  - education
KW  - methods; Liver Neoplasms
KW  - pathology
KW  - physiopathology
KW  - surgery; Models
KW  - Biological; Surgery
KW  - Computer-Assisted
KW  - methods; User-Computer Interface


N1  - 0926-9630 Owner: NLM


N2  - In this paper we introduce a method for augmenting the laparoscopic view during hepatic tumor resection. Using augmented reality techniques, vessels, tumors and cutting planes computed from pre-operative data can be overlaid onto the laparoscopic video. Compared to current techniques, which are limited to a rigid registration of the pre-operative liver anatomy with the intra-operative image, we propose a real-time, physics-based, non-rigid registration. The main strength of our approach is that the deformable model can also be used to regularize the data extracted from the computer vision algorithms. We show preliminary results on a video sequence which clearly highlights the interest of using physics-based model for elastic registration.
ER  -
TY  - JOUR
AU  - He, Changyu
AU  - Kazanzides, Peter
AU  - Sen, Hasan Tutkun
AU  - Kim, Sungmin
AU  - Liu, Yue
T1  - An Inertial and Optical Sensor Fusion Approach for Six Degree-of-Freedom Pose Estimation.
JO  - Sensors (Basel, Switzerland)
Y1  - 2015
VL  - 15

SP  - 16448
EP  - 16465


KW  - Cadaver; Equipment Design; Humans; Optics and Photonics
KW  - instrumentation; Extended Kalman Filter; hybrid tracking; inertial tracking; optical tracking


N1  - 1424-8220 Owner: NLM


N2  - Optical tracking provides relatively high accuracy over a large workspace but requires line-of-sight between the camera and the markers, which may be difficult to maintain in actual applications. In contrast, inertial sensing does not require line-of-sight but is subject to drift, which may cause large cumulative errors, especially during the measurement of position. To handle cases where some or all of the markers are occluded, this paper proposes an inertial and optical sensor fusion approach in which the bias of the inertial sensors is estimated when the optical tracker provides full six degree-of-freedom (6-DOF) pose information. As long as the position of at least one marker can be tracked by the optical system, the 3-DOF position can be combined with the orientation estimated from the inertial measurements to recover the full 6-DOF pose information. When all the markers are occluded, the position tracking relies on the inertial sensors that are bias-corrected by the optical tracking system. Experiments are performed with an augmented reality head-mounted display (ARHMD) that integrates an optical tracking system (OTS) and inertial measurement unit (IMU). Experimental results show that under partial occlusion conditions, the root mean square errors (RMSE) of orientation and position are 0.04° and 0.134 mm, and under total occlusion conditions for 1 s, the orientation and position RMSE are 0.022° and 0.22 mm, respectively. Thus, the proposed sensor fusion approach can provide reliable 6-DOF pose under long-term partial occlusion and short-term total occlusion conditions.
ER  -
TY  - JOUR
AU  - He, Kunshan
AU  - Mao, Yamin
AU  - Ye, Jinzuo
AU  - An, Yu
AU  - Jiang, Shixin
AU  - Chi, Chongwei
AU  - Tian, Jie
T1  - A novel wireless wearable fluorescence image-guided surgery system.
JO  - Conference proceedings : ... Annual International Conference of the IEEE Engineering in Medicine and Biology Society. IEEE Engineering in Medicine and Biology Society. Annual Conference
Y1  - 2016
VL  - 2016

SP  - 5208
EP  - 5211


KW  - Animals; Fluorescence; Humans; Indocyanine Green
KW  - administration & dosage; Injections
KW  - Intravenous; Lung
KW  - surgery; Software; Surgery
KW  - Computer-Assisted
KW  - methods; Swine; Video Recording; Wireless Technology


N1  - 1557-170X Owner: NLM


N2  - Segmentectomy using indocyanine green (ICG) has become a primary treatment option to achieve a complete resection and preserve lung function in early-stage lung cancer. However, owing to a lack of appropriate intraoperative imaging systems, it is a huge challenge for surgeons to identify the intersegmental plane during the operation, leading to poor prognosis. Thus, we developed a novel wireless wearable fluorescence image-guided surgery system (LIGHTEN) for fast and accurate identification of intersegmental planes in human patients. The system consists of a handle, light source, Google glass and laptop. Application software is written to capture clear real-time images and Google glass is adopted to display with augmented reality. Twelve in vivo studies of pulmonary segmentectomy in swine by intravenous injection of ICG were conducted to test the performance of the system. A distinct black-and-white transition zone image was observed and displayed simultaneously on the Google glass in all swine. The results demonstrated that surgeons using LIGHTEN can effortlessly and quickly discern intersegmental planes during the operation. Our system has enormous potential in helping surgeons to precisely identify intersegmental planes with mobility and high-sensitivity.
ER  -
TY  - JOUR
AU  - Hervás, Ramón
AU  - Bravo, José
AU  - Fontecha, Jesús
T1  - An assistive navigation system based on augmented reality and context awareness for people with mild cognitive impairments.
JO  - IEEE journal of biomedical and health informatics
Y1  - 2014
VL  - 18

SP  - 368
EP  - 374


KW  - Algorithms; Cognitive Dysfunction
KW  - rehabilitation; Geographic Information Systems; Humans; Medical Informatics
KW  - methods; Monitoring
KW  - Ambulatory
KW  - methods; Self-Help Devices; User-Computer Interface


N1  - 2168-2208 Owner: NLM


N2  - This paper presents a system for supplying spatial orientation and support to cognitively impaired people in their daily activities. The system is a technological solution based on external aid at a practical level (substitution-based rehabilitation). In particular, we propose a model focused on points of interest or well-known places, in which user-friendly routes to a destination are generated based on the user context rather than the conventional street names and quantitative distances. Moreover, the system offers augmented reality views that include contextual information. This philosophy of navigation more closely matches the needs of the user than do conventional navigation systems; the proposal is especially useful for users who are not accustomed to using new technologies (e.g., elderly people), people experiencing disorientation and, more generally, individuals with a slight cognitive deficit. The system also includes an application that allows the relatives of the user to establish tasks that must be performed at a specific location and to monitor the activities of the user to detect potentially risky situations.
ER  -
TY  - JOUR
AU  - Hetherington, Jorden
AU  - Lessoway, Victoria
AU  - Gunka, Vit
AU  - Abolmaesumi, Purang
AU  - Rohling, Robert
T1  - SLIDE: automatic spine level identification system using a deep convolutional neural network.
JO  - International journal of computer assisted radiology and surgery
Y1  - 2017
VL  - 12

SP  - 1189
EP  - 1198


KW  - Algorithms; Anesthesia
KW  - Epidural
KW  - methods; Humans; Image Processing
KW  - Computer-Assisted; Lumbar Vertebrae
KW  - diagnostic imaging; Neural Networks (Computer); Spine
KW  - diagnostic imaging; Machine learning; Needle guidance; Ultrasound; Vertebral level


N1  - 1861-6429 Owner: NLM


N2  - Percutaneous spinal needle insertion procedures often require proper identification of the vertebral level to effectively and safely deliver analgesic agents. The current clinical method involves "blind" identification of the vertebral level through manual palpation of the spine, which has only 30% reported accuracy. Therefore, there is a need for better anatomical identification prior to needle insertion. A real-time system was developed to identify the vertebral level from a sequence of ultrasound images, following a clinical imaging protocol. The system uses a deep convolutional neural network (CNN) to classify transverse images of the lower spine. Several existing CNN architectures were implemented, utilizing transfer learning, and compared for adequacy in a real-time system. In the system, the CNN output is processed, using a novel state machine, to automatically identify vertebral levels as the transducer moves up the spine. Additionally, a graphical display was developed and integrated within 3D Slicer. Finally, an augmented reality display, projecting the level onto the patient's back, was also designed. A small feasibility study [Formula: see text] evaluated performance. The proposed CNN successfully discriminates ultrasound images of the sacrum, intervertebral gaps, and vertebral bones, achieving 88% 20-fold cross-validation accuracy. Seventeen of 20 test ultrasound scans had successful identification of all vertebral levels, processed at real-time speed (40 frames/s). A machine learning system is presented that successfully identifies lumbar vertebral levels. The small study on human subjects demonstrated real-time performance. A projection-based augmented reality display was used to show the vertebral level directly on the subject adjacent to the puncture site.
ER  -
TY  - JOUR
AU  - Heyn, Patricia C.
AU  - Baumgardner, Chad A.
AU  - McLachlan, Leslie
AU  - Bodine, Cathy
T1  - Mixed-reality exercise effects on participation of individuals with spinal cord injuries and developmental disabilities: a pilot study.
JO  - Topics in spinal cord injury rehabilitation
Y1  - 2014
VL  - 20

SP  - 338
EP  - 345


KW  - developmental disability; exercise; mixed-reality; rehabilitation; spinal cord injury


N1  - 1082-0744 Owner: NLM


N2  - The purpose of this pilot study was to investigate the effectiveness of a mixed-reality (MR) exercise environment on engagement and enjoyment levels of individuals with spinal cord injury (SCI) and intellectual and developmental disabilities (IDD). Six people participated in this cross-sectional, observational pilot study involving one MR exercise trial. The augmented reality environment was based on a first-person perspective video of a scenic biking/walking trail in Colorado. Males and females (mean age, 43.3 ± 13.7 years) were recruited from a research database for their participation in previous clinical studies. Of the 6 participants, 2 had SCI, 2 had IDD, and 2 were without disability. The primary outcome measurement of this pilot study was the self-reported engagement and enjoyment level of each participant after the exercise trial. All participants reported increased levels of engagement, enjoyment, and immersion involving the MR exercise environment as well as positive feedback recommending this type of exercise approach to peers with similar disabilities. All the participants reported higher than normal levels of enjoyment and 66.7% reported higher than normal levels of being on a real trail. Participants' feedback suggested that the MR environment could be entertaining, motivating, and engaging for users with disabilities, resulting in a foundation for further development of this technology for use in individuals with cognitive and physical disabilities.
ER  -
TY  - JOUR
AU  - Hoermann, Simon
AU  - Ferreira Dos Santos, Luara
AU  - Morkisch, Nadine
AU  - Jettkowski, Katrin
AU  - Sillis, Moran
AU  - Devan, Hemakumar
AU  - Kanagasabai, Parimala S.
AU  - Schmidt, Henning
AU  - Krüger, Jörg
AU  - Dohle, Christian
AU  - Regenbrecht, Holger
AU  - Hale, Leigh
AU  - Cutfield, Nicholas J.
T1  - Computerised mirror therapy with Augmented Reflection Technology for early stroke rehabilitation: clinical feasibility and integration as an adjunct therapy.
JO  - Disability and rehabilitation
Y1  - 2017
VL  - 39

SP  - 1503
EP  - 1514


KW  - Adult; Aged; Aged
KW  - 80 and over; Combined Modality Therapy; Feasibility Studies; Female; Germany; Humans; Male; Middle Aged; Stroke
KW  - physiopathology; Stroke Rehabilitation
KW  - methods; Technology; Therapy
KW  - Computer-Assisted
KW  - methods; Upper Extremity
KW  - physiopathology; User-Computer Interface; Augmented reality; upper limb; usability; user experience; virtual reality; visual illusion


N1  - 1464-5165 Owner: NLM


N2  - New rehabilitation strategies for post-stroke upper limb rehabilitation employing visual stimulation show promising results, however, cost-efficient and clinically feasible ways to provide these interventions are still lacking. An integral step is to translate recent technological advances, such as in virtual and augmented reality, into therapeutic practice to improve outcomes for patients. This requires research on the adaptation of the technology for clinical use as well as on the appropriate guidelines and protocols for sustainable integration into therapeutic routines. Here, we present and evaluate a novel and affordable augmented reality system (Augmented Reflection Technology, ART) in combination with a validated mirror therapy protocol for upper limb rehabilitation after stroke. We evaluated components of the therapeutic intervention, from the patients' and the therapists' points of view in a clinical feasibility study at a rehabilitation centre. We also assessed the integration of ART as an adjunct therapy for the clinical rehabilitation of subacute patients at two different hospitals. The results showed that the combination and application of the Berlin Protocol for Mirror Therapy together with ART was feasible for clinical use. This combination was integrated into the therapeutic plan of subacute stroke patients at the two clinical locations where the second part of this research was conducted. Our findings pave the way for using technology to provide mirror therapy in clinical settings and show potential for the more effective use of inpatient time and enhanced recoveries for patients. Implications for Rehabilitation Computerised Mirror Therapy is feasible for clinical use Augmented Reflection Technology can be integrated as an adjunctive therapeutic intervention for subacute stroke patients in an inpatient setting Virtual Rehabilitation devices such as Augmented Reflection Technology have considerable potential to enhance stroke rehabilitation.
ER  -
TY  - JOUR
AU  - Hoermann, Simon
AU  - Hale, Leigh
AU  - Winser, Stanley J.
AU  - Regenbrecht, Holger
T1  - Patient engagement and clinical feasibility of Augmented Reflection Technology for stroke rehabilitation
JO  - International Journal on Disability and Human Development
Y1  - 2014/january
VL  - 13
IS  - 3


ER  -
TY  - JOUR
AU  - Hollensteiner, Marianne
AU  - Fuerst, David
AU  - Schrempf, Andreas
T1  - Artificial muscles for a novel simulator in minimally invasive spine surgery.
JO  - Conference proceedings : ... Annual International Conference of the IEEE Engineering in Medicine and Biology Society. IEEE Engineering in Medicine and Biology Society. Annual Conference
Y1  - 2014
VL  - 2014

SP  - 506
EP  - 509


KW  - Fractures
KW  - Compression
KW  - surgery; Humans; Minimally Invasive Surgical Procedures
KW  - instrumentation
KW  - methods; Muscles; Simulation Training
KW  - methods; Spinal Fractures
KW  - surgery; Spine
KW  - surgery; Tissue Engineering; Vertebroplasty
KW  - methods


N1  - 1557-170X Owner: NLM


N2  - Vertebroplasty and kyphoplasty are commonly used minimally invasive methods to treat vertebral compression fractures. Novice surgeons gather surgical skills in different ways, mainly by "learning by doing" or training on models, specimens or simulators. Currently, a new training modality, an augmented reality simulator for minimally invasive spine surgeries, is going to be developed. An important step in investigating this simulator is the accurate establishment of artificial tissues. Especially vertebrae and muscles, reproducing a comparable haptical feedback during tool insertion, are necessary. Two artificial tissues were developed to imitate natural muscle tissue. The axial insertion force was used as validation parameter. It appropriates the mechanical properties of artificial and natural muscles. Validation was performed on insertion measurement data from fifteen artificial muscle tissues compared to human muscles measurement data. Based on the resulting forces during needle insertion into human muscles, a suitable material composition for manufacturing artificial muscles was found.
ER  -
TY  - JOUR
AU  - Hooten, Kristopher G.
AU  - Lister, J. Richard
AU  - Lombard, Gwen
AU  - Lizdas, David E.
AU  - Lampotang, Samsun
AU  - Rajon, Didier A.
AU  - Bova, Frank
AU  - Murad, Gregory J. A.
T1  - Mixed reality ventriculostomy simulation: experience in neurosurgical residency.
JO  - Neurosurgery
Y1  - 2014
VL  - 10 Suppl 4

SP  - 576--81; discussion 581--81; discussion 581
EP  - 576


KW  - Clinical Competence; Computer Simulation; Feedback; Humans; Internship and Residency; Models
KW  - Neurological; Neurosurgery
KW  - education; Practice (Psychology); User-Computer Interface; Ventriculostomy
KW  - education


N1  - 1524-4040 Owner: NLM


N2  - Medicine and surgery are turning toward simulation to improve on limited patient interaction during residency training. Many simulators today use virtual reality with augmented haptic feedback with little to no physical elements. In a collaborative effort, the University of Florida Department of Neurosurgery and the Center for Safety, Simulation & Advanced Learning Technologies created a novel "mixed" physical and virtual simulator to mimic the ventriculostomy procedure. The simulator contains all the physical components encountered for the procedure with superimposed 3-D virtual elements for the neuroanatomical structures. To introduce the ventriculostomy simulator and its validation as a necessary training tool in neurosurgical residency. We tested the simulator in more than 260 residents. An algorithm combining time and accuracy was used to grade performance. Voluntary postperformance surveys were used to evaluate the experience. Results demonstrate that more experienced residents have statistically significant better scores and completed the procedure in less time than inexperienced residents. Survey results revealed that most residents agreed that practice on the simulator would help with future ventriculostomies. This mixed reality simulator provides a real-life experience, and will be an instrumental tool in training the next generation of neurosurgeons. We have now implemented a standard where incoming residents must prove efficiency and skill on the simulator before their first interaction with a patient.
ER  -
TY  - JOUR
AU  - Horeman, Tim
AU  - van Delft, Freek
AU  - Blikkendaal, Mathijs D.
AU  - Dankelman, Jenny
AU  - van den Dobbelsteen, John J.
AU  - Jansen, Frank-Willem
T1  - Learning from visual force feedback in box trainers: tissue manipulation in laparoscopic surgery
JO  - Surgical Endoscopy
Y1  - 2014/february


ER  -
TY  - JOUR
AU  - Hou, YuanZheng
AU  - Ma, LiChao
AU  - Zhu, RuYuan
AU  - Chen, XiaoLei
T1  - iPhone-Assisted Augmented Reality Localization of Basal Ganglia Hypertensive Hematoma.
JO  - World neurosurgery
Y1  - 2016
VL  - 94

SP  - 480
EP  - 492


KW  - Basal Ganglia Diseases
KW  - diagnostic imaging; Hematoma
KW  - Epidural
KW  - Cranial
KW  - diagnostic imaging; Humans; Image Interpretation
KW  - Computer-Assisted
KW  - methods; Intracranial Hemorrhage
KW  - Hypertensive
KW  - diagnostic imaging; Mobile Applications; Observer Variation; Photography
KW  - methods; Reproducibility of Results; Sensitivity and Specificity; Smartphone; Subtraction Technique; Tomography
KW  - X-Ray Computed
KW  - methods; User-Computer Interface; Hypertensive hematoma; Image-guided surgery; Smartphone


N1  - 1878-8769 Owner: NLM


N2  - A low-cost, time-efficient technique that could localize hypertensive hematomas in the basal ganglia would be beneficial for minimally invasive hematoma evacuation surgery. We used an iPhone to achieve this goal and evaluated its accuracy and feasibility. We located basal ganglia hematomas in 26 patients and depicted the boundaries of the hematomas on the skin. To verify the accuracy of the drawn boundaries, computed tomography (CT) markers surrounding the depicted boundaries were attached to 10 patients. The deviation between the CT markers and the actual hematoma boundaries was then measured. In the other 16 patients, minimally invasive endoscopic hematoma evacuation surgery was performed according to the depicted hematoma boundary. The deflection angle of the actual trajectory and deviation in the hematoma center were measured according to the preoperative and postoperative CT data. There were 40 CT markers placed on 10 patients. The mean deviation of these markers was 3.1 mm ± 2.4. In the 16 patients who received surgery, the deflection angle of the actual trajectory was 4.3° ± 2.1. The deviation in the hematoma center was 5.2 mm ± 2.6. This new method can locate basal ganglia hematomas with a sufficient level of accuracy and is helpful for minimally invasive endoscopic hematoma evacuation surgery.
ER  -
TY  - JOUR
AU  - Hou, YuanZheng
AU  - Ma, LiChao
AU  - Zhu, RuYuan
AU  - Chen, XiaoLei
AU  - Zhang, Jun
T1  - A Low-Cost iPhone-Assisted Augmented Reality Solution for the Localization of Intracranial Lesions.
JO  - PloS one
Y1  - 2016
VL  - 11

SP  - e0159185
EP  - e0159185


KW  - Adolescent; Adult; Aged; Algorithms; Brain
KW  - pathology; Child; Child
KW  - Preschool; Female; Humans; Image Processing
KW  - Computer-Assisted; Magnetic Resonance Imaging; Male; Middle Aged; Models
KW  - Statistical; Neuronavigation
KW  - methods; Neurosurgical Procedures; Reproducibility of Results; Smartphone; Tomography
KW  - X-Ray Computed; Young Adult


N1  - 1932-6203 Owner: NLM


N2  - Precise location of intracranial lesions before surgery is important, but occasionally difficult. Modern navigation systems are very helpful, but expensive. A low-cost solution that could locate brain lesions and their surface projections in augmented reality would be beneficial. We used an iPhone to partially achieve this goal, and evaluated its accuracy and feasibility in a clinical neurosurgery setting. We located brain lesions in 35 patients, and using an iPhone, we depicted the lesion's surface projection onto the skin of the head. To assess the accuracy of this method, we pasted computed tomography (CT) markers surrounding the depicted lesion boundaries on the skin onto 15 patients. CT scans were then performed with or without contrast enhancement. The deviations (D) between the CT markers and the actual lesion boundaries were measured. We found that 97.7% of the markers displayed a high accuracy level (D ≤ 5mm). In the remaining 20 patients, we compared our iPhone-based method with a frameless neuronavigation system. Four check points were chosen on the skin surrounding the depicted lesion boundaries, to assess the deviations between the two methods. The integrated offset was calculated according to the deviations at the four check points. We found that for the supratentorial lesions, the medial offset between these two methods was 2.90 mm and the maximum offset was 4.2 mm. This low-cost, image-based, iPhone-assisted, augmented reality solution is technically feasible, and helpful for the localization of some intracranial lesions, especially shallow supratentorial intracranial lesions of moderate size.
ER  -
TY  - JOUR
AU  - Hung, Andrew J.
AU  - Shah, Swar H.
AU  - Dalag, Leonard
AU  - Shin, Daniel
AU  - Gill, Inderbir S.
T1  - Development and Validation of a Novel Robotic Procedure Specific Simulation Platform: Partial Nephrectomy.
JO  - The Journal of urology
Y1  - 2015
VL  - 194

SP  - 520
EP  - 526


KW  - Animals; Clinical Competence; Computer Simulation; Education
KW  - Medical
KW  - Continuing
KW  - methods; Equipment Design; Female; Humans; Imaging
KW  - Three-Dimensional; Internship and Residency; Male; Nephrectomy
KW  - education
KW  - methods; Robotics
KW  - instrumentation; Surveys and Questionnaires; Swine; Urology
KW  - education; User-Computer Interface; nephrectomy; robotics


N1  - 1527-3792 Owner: NLM


N2  - We developed a novel procedure specific simulation platform for robotic partial nephrectomy. In this study we prospectively evaluate its face, content, construct and concurrent validity. This hybrid platform features augmented reality and virtual reality. Augmented reality involves 3-dimensional robotic partial nephrectomy surgical videos overlaid with virtual instruments to teach surgical anatomy, technical skills and operative steps. Advanced technical skills are assessed with an embedded full virtual reality renorrhaphy task. Participants were classified as novice (no surgical training, 15), intermediate (less than 100 robotic cases, 13) or expert (100 or more robotic cases, 14) and prospectively assessed. Cohort performance was compared with the Kruskal-Wallis test (construct validity). Post-study questionnaire was used to assess the realism of simulation (face validity) and usefulness for training (content validity). Concurrent validity evaluated correlation between virtual reality renorrhaphy task and a live porcine robotic partial nephrectomy performance (Spearman's analysis). Experts rated the augmented reality content as realistic (median 8/10) and helpful for resident/fellow training (8.0-8.2/10). Experts rated the platform highly for teaching anatomy (9/10) and operative steps (8.5/10) but moderately for technical skills (7.5/10). Experts and intermediates outperformed novices (construct validity) in efficiency (p=0.0002) and accuracy (p=0.002). For virtual reality renorrhaphy, experts outperformed intermediates on GEARS metrics (p=0.002). Virtual reality renorrhaphy and in vivo porcine robotic partial nephrectomy performance correlated significantly (r=0.8, p <0.0001) (concurrent validity). This augmented reality simulation platform displayed face, content and construct validity. Performance in the procedure specific virtual reality task correlated highly with a porcine model (concurrent validity). Future efforts will integrate procedure specific virtual reality tasks and their global assessment.
ER  -
TY  - JOUR
AU  - Hwang, Alex D.
AU  - Peli, Eli
T1  - An Augmented-Reality Edge Enhancement Application for Google Glass
JO  - Optometry and Vision Science
Y1  - 2014/august
VL  - 91
IS  - 8
SP  - 1021
EP  - 1030


ER  -
TY  - JOUR
AU  - Ieiri, Satoshi
AU  - Uemura, Munenori
AU  - Konishi, Kouzou
AU  - Souzaki, Ryota
AU  - Nagao, Yoshihiro
AU  - Tsutsumi, Norifumi
AU  - Akahoshi, Tomohiko
AU  - Ohuchida, Kenoki
AU  - Ohdaira, Takeshi
AU  - Tomikawa, Morimasa
AU  - Tanoue, Kazuo
AU  - Hashizume, Makoto
AU  - Taguchi, Tomoaki
T1  - Augmented reality navigation system for laparoscopic splenectomy in children based on preoperative CT image using optical tracking device.
JO  - Pediatric surgery international
Y1  - 2012
VL  - 28

SP  - 341
EP  - 346


KW  - Adolescent; Child; Feasibility Studies; Female; Humans; Image Processing
KW  - Computer-Assisted; Laparoscopy
KW  - methods; Male; Purpura
KW  - Thrombocytopenic
KW  - Idiopathic
KW  - surgery; Spherocytosis
KW  - Hereditary
KW  - surgery; Splenectomy
KW  - methods; Surgery
KW  - Computer-Assisted; Tomography
KW  - X-Ray Computed


N1  - 1437-9813 Owner: NLM


N2  - In endoscopic surgery, limited views and lack of tactile sensation restrict the surgeon's abilities and cause stress to the surgeon. Therefore, an intra-operative navigation system is strongly recommended. We developed an augmented reality (AR) navigation system based on preoperative CT imaging. The purpose of this study is to evaluate the usefulness, feasibility, and accuracy of this system using laparoscopic splenectomy in children. Volume images were reconstructed by three-dimensional (3D) viewer application. We used an optical tracking system for registration between volume image and body surface markers. The AR visualization was superimposed preoperative 3D CT images onto captured laparoscopic live images. This system was applied to six cases of laparoscopic splenectomy in children. To evaluate registration accuracy, distances from the marker position to the volume data were calculated. The operator recognized the hidden vascular variation of the splenic artery and vein, accessory spleen, and pancreatic tail by overlaying an image onto a laparoscopic live image. The registration accuracy of six cases was 5.30 ± 0.08, 5.71 ± 1.70, 10.1 ± 0.60, 18.8 ± 3.56, 4.06 ± 1.71, and 7.05 ± 4.71. This navigation system provides real-time anatomical information, which cannot be otherwise visualized without navigation. The registration accuracy was acceptable in clinical operation.
ER  -
TY  - JOUR
AU  - Im, Dal Jae
AU  - Ku, Jeunghun
AU  - Kim, Yeun Joon
AU  - Cho, Sangwoo
AU  - Cho, Yun Kyung
AU  - Lim, Teo
AU  - Lee, Hye Sun
AU  - Kim, Hyun Jung
AU  - Kang, Youn Joo
T1  - Utility of a Three-Dimensional Interactive Augmented Reality Program for Balance and Mobility Rehabilitation in the Elderly: A Feasibility Study.
JO  - Annals of rehabilitation medicine
Y1  - 2015
VL  - 39

SP  - 462
EP  - 472


KW  - Aged; Augmented reality; Balance; Exercise; Virtual reality


N1  - 2234-0645 Owner: NLM


N2  - To improve lower extremity function and balance in elderly persons, we developed a novel, three-dimensional interactive augmented reality system (3D ARS). In this feasibility study, we assessed clinical and kinematic improvements, user participation, and the side effects of our system. Eighteen participants (age, 56-76 years) capable of walking independently and standing on one leg were recruited. The participants received 3D ARS training during 10 sessions (30-minute duration each) for 4 weeks. Berg Balance Scale (BBS) and the Timed Up and Go (TUG) scores were obtained before and after the exercises. Outcome performance variables, including response time and success rate, and kinematic variables, such as hip and knee joint angle, were evaluated after each session. Participants exhibited significant clinical improvements in lower extremity balance and mobility following the intervention, as shown by improved BBS and TUG scores (p<0.001). Consistent kinematic improvements in the maximum joint angles of the hip and knee were observed across sessions. Outcome performance variables, such as success rate and response time, improved gradually across sessions, for each exercise. The level of participant interest also increased across sessions (p<0.001). All participants completed the program without experiencing any adverse effects. Substantial clinical and kinematic improvements were observed after applying a novel 3D ARS training program, suggesting that this system can enhance lower extremity function and facilitate assessments of lower extremity kinematic capacity.
ER  -
TY  - JOUR
AU  - Inoue, D.
AU  - Cho, B.
AU  - Mori, M.
AU  - Kikkawa, Y.
AU  - Amano, T.
AU  - Nakamizo, A.
AU  - Yoshimoto, K.
AU  - Mizoguchi, M.
AU  - Tomikawa, M.
AU  - Hong, J.
AU  - Hashizume, M.
AU  - Sasaki, T.
T1  - Preliminary study on the clinical application of augmented reality neuronavigation.
JO  - Journal of neurological surgery. Part A, Central European neurosurgery
Y1  - 2013
VL  - 74

SP  - 71
EP  - 76


KW  - Brain Neoplasms
KW  - pathology
KW  - surgery; Feasibility Studies; Female; Glioblastoma
KW  - surgery; Humans; Meningioma
KW  - surgery; Middle Aged; Neuroimaging
KW  - instrumentation
KW  - methods; Neuronavigation
KW  - methods; Neurosurgical Procedures
KW  - methods; Surgery
KW  - Computer-Assisted
KW  - methods; Treatment Outcome


N1  - 2193-6323 Owner: NLM


N2  - To develop an augmented reality (AR) neuronavigation system with Web cameras and examine its clinical utility. The utility of the system was evaluated in three patients with brain tumors. One patient had a glioblastoma and two patients had convexity meningiomas. Our navigation system comprised the open-source software 3D Slicer (Brigham and Women's Hospital, Boston, Massachusetts, USA), the infrared optical tracking sensor Polaris (Northern Digital Inc., Waterloo, Canada), and Web cameras. We prepared two different types of Web cameras: a handheld type and a headband type. Optical markers were attached to each Web camera. We used this system for skin incision planning before the operation, during craniotomy, and after dural incision. We were able to overlay these images in all cases. In Case 1, accuracy could not be evaluated because the tumor was not on the surface, though it was generally suitable for the outline of the external ear and the skin. In Cases 2 and 3, the augmented reality error was ∼2 to 3 mm. AR technology was examined with Web cameras in neurosurgical operations. Our results suggest that this technology is clinically useful in neurosurgical procedures, particularly for brain tumors close to the brain surface.
ER  -
TY  - JOUR
AU  - Janssen, Sabine
AU  - Bolte, Benjamin
AU  - Nonnekes, Jorik
AU  - Bittner, Marian
AU  - Bloem, Bastiaan R.
AU  - Heida, Tjitske
AU  - Zhao, Yan
AU  - van Wezel, Richard J. A.
T1  - Usability of Three-dimensional Augmented Visual Cues Delivered by Smart Glasses on (Freezing of) Gait in Parkinson's Disease.
JO  - Frontiers in neurology
Y1  - 2017
VL  - 8

SP  - 279
EP  - 279


KW  - Parkinson’s disease; augmented reality; external cueing; freezing of gait; smart glasses; visual cues; wearables


N1  - 1664-2295 Owner: NLM


N2  - External cueing is a potentially effective strategy to reduce freezing of gait (FOG) in persons with Parkinson's disease (PD). Case reports suggest that three-dimensional (3D) cues might be more effective in reducing FOG than two-dimensional cues. We investigate the usability of 3D augmented reality visual cues delivered by smart glasses in comparison to conventional 3D transverse bars on the floor and auditory cueing a metronome in reducing FOG and improving gait parameters. In laboratory experiments, 25 persons with PD and FOG performed walking tasks while wearing custom-made smart glasses under five conditions, at the end-of-dose. For two conditions, augmented visual cues (bars/staircase) were displayed the smart glasses. The control conditions involved conventional 3D transverse bars on the floor, auditory cueing a metronome, and no cueing. The number of FOG episodes and percentage of time spent on FOG were rated from video recordings. The stride length and its variability, cycle time and its variability, cadence, and speed were calculated from motion data collected with a motion capture suit equipped with 17 inertial measurement units. A total of 300 FOG episodes occurred in 19 out of 25 participants. There were no statistically significant differences in number of FOG episodes and percentage of time spent on FOG across the five conditions. The conventional bars increased stride length, cycle time, and stride length variability, while decreasing cadence and speed. No effects for the other conditions were found. Participants preferred the metronome most, and the augmented staircase least. They suggested to improve the comfort, esthetics, usability, field of view, and stability of the smart glasses on the head and to reduce their weight and size. In their current form, augmented visual cues delivered by smart glasses are not beneficial for persons with PD and FOG. This could be attributable to distraction, blockage of visual feedback, insufficient familiarization with the smart glasses, or display of the visual cues in the central rather than peripheral visual field. Future smart glasses are required to be more lightweight, comfortable, and user friendly to avoid distraction and blockage of sensory feedback, thus increasing usability.
ER  -
TY  - JOUR
AU  - Jarc, Anthony M.
AU  - Stanley, Andrew A.
AU  - Clifford, Thomas
AU  - Gill, Inderbir S.
AU  - Hung, Andrew J.
T1  - Proctors exploit three-dimensional ghost tools during clinical-like training scenarios: a preliminary study.
JO  - World journal of urology
Y1  - 2017
VL  - 35

SP  - 957
EP  - 965


KW  - Animals; Clinical Competence; Education
KW  - Medical
KW  - Graduate
KW  - methods; Imaging
KW  - Three-Dimensional; Internship and Residency
KW  - methods; Mentoring
KW  - methods; Minimally Invasive Surgical Procedures
KW  - education; Models
KW  - Animal; Robotic Surgical Procedures
KW  - education
KW  - instrumentation; Simulation Training
KW  - methods; Swine; Augmented reality; Ghost tools; Performance metrics; Proctor; Surgeon training; Telementoring


N1  - 1433-8726 Owner: NLM


N2  - In this study, we examine three-dimensional (3D) proctoring tools (i.e., semitransparent ghost tools overlaid on the surgeon's field of view) on realistic surgical tasks. Additionally, we develop novel, quantitative measures of whether proctors exploit the additional capabilities offered by ghost tools. Seven proctor-trainee pairs completed realistic surgical tasks such as tissue dissection and suturing in a live porcine model using 3D ghost tools on the da Vinci Xi Surgical System. The usability and effectiveness of 3D ghost tools were evaluated using objective measures of proctor performance based on proctor hand movements and button presses, as well as post-study questionnaires. Proctors exploited the capabilities of ghost tools, such as 3D hand movement (p < 0.001), wristedness (p < 0.001), finger pinch gestures (p < 0.001), and bimanual hand motions (p < 0.001). The median ghost tool excursion distances across proctors in the x-, y-, and z-directions were 57.6, 31.9, and 50.7, respectively. Proctors and trainees consistently evaluated the ghost tools as effective across multiple categories of mentoring. Trainees found ghost tools more helpful than proctors across all categories (p < 0.05). Proctors exploit the augmented capabilities of 3D ghost tools during clinical-like training scenarios. Additionally, both proctors and trainees evaluated ghost tools as effective mentoring tools, thereby confirming previous studies on simple, inanimate tasks. Based on this preliminary work, advanced mentoring technologies, such as 3D ghost tools, stand to improve current telementoring and training technologies in robot-assisted minimally invasive surgery.
ER  -
TY  - JOUR
AU  - Jeon, Yunseok
AU  - Choi, Seungpyo
AU  - Kim, Heechan
T1  - Evaluation of a simplified augmented reality device for ultrasound-guided vascular access in a vascular phantom.
JO  - Journal of clinical anesthesia
Y1  - 2014
VL  - 26

SP  - 485
EP  - 489


KW  - Anesthesiology
KW  - education; Catheterization
KW  - Central Venous
KW  - methods; Catheterization
KW  - Peripheral
KW  - methods; Clinical Competence; Education
KW  - Medical
KW  - Graduate
KW  - methods; Equipment Design; Humans; Needles; Phantoms
KW  - Imaging; Prospective Studies; Time Factors; Ultrasonography
KW  - Interventional
KW  - instrumentation
KW  - methods; User-Computer Interface; Augmented reality; Ultrasonography; Vascular access; Virtual reality


N1  - 1873-4529 Owner: NLM


N2  - To investigate whether a novel ultrasound device may be used with a simplified augmented reality technique, and to compare this device with conventional techniques during vascular access using a vascular phantom. Prospective, randomized study. Anesthesiology and Pain Medicine departments of a university-affiliated hospital. 20 physicians with no experience with ultrasound-guided techniques. All participants performed the vascular access technique on the vascular phantom model using both a conventional device and the new ultrasound device. Time and the number of redirections of the needle until aspiration of dye into a vessel of the vascular phantom were measured. The median/interquartile range of time was 39.5/41.7 seconds versus 18.6/10.0 seconds (P < 0.001) and number of redirections was 3/3.5 versus 1/0 (P < 0.001) for the conventional and novel ultrasound devices, respectively. During vascular access in a vascular phantom model, the novel device decreased the time and the number of redirections significantly. The device successfully improved the efficiency of the ultrasound-guided vascular access technique.
ER  -
TY  - JOUR
AU  - Juan, M.-Carmen
AU  - Mendez-Lopez, Magdalena
AU  - Perez-Hernandez, Elena
AU  - Albiol-Perez, Sergio
T1  - Augmented reality for the assessment of children's spatial memory in real settings.
JO  - PloS one
Y1  - 2014
VL  - 9

SP  - e113751
EP  - e113751


KW  - Child; Child
KW  - Preschool; Female; Humans; Male; Memory
KW  - Short-Term; Neuropsychological Tests; Software; Spatial Memory; Task Performance and Analysis


N1  - 1932-6203 Owner: NLM


N2  - Short-term memory can be defined as the capacity for holding a small amount of information in mind in an active state for a short period of time. Although some instruments have been developed to study spatial short-term memory in real environments, there are no instruments that are specifically designed to assess visuospatial short-term memory in an attractive way to children. In this paper, we present the ARSM (Augmented Reality Spatial Memory) task, the first Augmented Reality task that involves a user's movement to assess spatial short-term memory in healthy children. The experimental procedure of the ARSM task was designed to assess the children's skill to retain visuospatial information. They were individually asked to remember the real place where augmented reality objects were located. The children (N = 76) were divided into two groups: preschool (5-6 year olds) and primary school (7-8 year olds). We found a significant improvement in ARSM task performance in the older group. The correlations between scores for the ARSM task and traditional procedures were significant. These traditional procedures were the Dot Matrix subtest for the assessment of visuospatial short-term memory of the computerized AWMA-2 battery and a parent's questionnaire about a child's everyday spatial memory. Hence, we suggest that the ARSM task has high verisimilitude with spatial short-term memory skills in real life. In addition, we evaluated the ARSM task's usability and perceived satisfaction. The study revealed that the younger children were more satisfied with the ARSM task. This novel instrument could be useful in detecting visuospatial short-term difficulties that affect specific developmental navigational disorders and/or school academic achievement.
ER  -
TY  - JOUR
AU  - Juanes, Juan A.
AU  - Gómez, Juan J.
AU  - Peguero, Pedro D.
AU  - Ruisoto, Pablo
T1  - Digital Environment for Movement Control in Surgical Skill Training.
JO  - Journal of medical systems
Y1  - 2016
VL  - 40

SP  - 133
EP  - 133


KW  - Clinical Competence; General Surgery
KW  - education; Humans; Movement
KW  - physiology; Simulation Training; Touch
KW  - physiology; Frames; Infrared light; Leap motion; Motion capture; Surgical simulation; Technology


N1  - 1573-689X Owner: NLM


N2  - Intelligent environments are increasingly becoming useful scenarios for handling computers. Technological devices are practical tools for learning and acquiring clinical skills as part of the medical training process. Within the framework of the advanced user interface, we present a technological application using Leap Motion, to enhance interaction with the user in the process of a laparoscopic surgical intervention and integrate the navigation through augmented reality images using manual gestures. Thus, we intend to achieve a more natural interaction with the objects that participate in a surgical intervention, which are augmented and related to the user's hand movements.
ER  -
TY  - JOUR
AU  - Kaladji, Adrien
AU  - Dumenil, Aurélien
AU  - Castro, Miguel
AU  - Cardon, Alain
AU  - Becquemin, Jean-Pierre
AU  - Bou-Saïd, Benyebka
AU  - Lucas, Antoine
AU  - Haigron, Pascal
T1  - Prediction of deformations during endovascular aortic aneurysm repair using finite element simulation
JO  - Computerized Medical Imaging and Graphics
Y1  - 2013/march
VL  - 37
IS  - 2
SP  - 142
EP  - 149


ER  -
TY  - JOUR
AU  - Kang, Xin
AU  - Azizian, Mahdi
AU  - Wilson, Emmanuel
AU  - Wu, Kyle
AU  - Martin, Aaron D.
AU  - Kane, Timothy D.
AU  - Peters, Craig A.
AU  - Cleary, Kevin
AU  - Shekhar, Raj
T1  - Stereoscopic augmented reality for laparoscopic surgery.
JO  - Surgical endoscopy
Y1  - 2014
VL  - 28

SP  - 2227
EP  - 2235


KW  - Animals; Depth Perception; Imaging
KW  - Three-Dimensional; Laparoscopes; Laparoscopy
KW  - methods; Lighting; Models
KW  - Animal; Phantoms
KW  - Imaging; Surgery
KW  - Computer-Assisted
KW  - methods; Swine; Ultrasonography
KW  - Interventional; Video Recording


N1  - 1432-2218 Owner: NLM


N2  - Conventional laparoscopes provide a flat representation of the three-dimensional (3D) operating field and are incapable of visualizing internal structures located beneath visible organ surfaces. Computed tomography (CT) and magnetic resonance (MR) images are difficult to fuse in real time with laparoscopic views due to the deformable nature of soft-tissue organs. Utilizing emerging camera technology, we have developed a real-time stereoscopic augmented-reality (AR) system for laparoscopic surgery by merging live laparoscopic ultrasound (LUS) with stereoscopic video. The system creates two new visual cues: (1) perception of true depth with improved understanding of 3D spatial relationships among anatomical structures, and (2) visualization of critical internal structures along with a more comprehensive visualization of the operating field. The stereoscopic AR system has been designed for near-term clinical translation with seamless integration into the existing surgical workflow. It is composed of a stereoscopic vision system, a LUS system, and an optical tracker. Specialized software processes streams of imaging data from the tracked devices and registers those in real time. The resulting two ultrasound-augmented video streams (one for the left and one for the right eye) give a live stereoscopic AR view of the operating field. The team conducted a series of stereoscopic AR interrogations of the liver, gallbladder, biliary tree, and kidneys in two swine. The preclinical studies demonstrated the feasibility of the stereoscopic AR system during in vivo procedures. Major internal structures could be easily identified. The system exhibited unobservable latency with acceptable image-to-video registration accuracy. We presented the first in vivo use of a complete system with stereoscopic AR visualization capability. This new capability introduces new visual cues and enhances visualization of the surgical anatomy. The system shows promise to improve the precision and expand the capacity of minimally invasive laparoscopic surgeries.
ER  -
TY  - JOUR
AU  - Kantelhardt, Sven R.
AU  - Gutenberg, Angelika
AU  - Neulen, Axel
AU  - Keric, Naureen
AU  - Renovanz, Mirjam
AU  - Giese, Alf
T1  - Video-Assisted Navigation for Adjustment of Image-Guidance Accuracy to Slight Brain Shift
JO  - Operative Neurosurgery
Y1  - 2015/december
VL  - 11
IS  - 4
SP  - 504
EP  - 511


ER  -
TY  - JOUR
AU  - Karimpoor, Mahta
AU  - Tam, Fred
AU  - Strother, Stephen C.
AU  - Fischer, Corinne E.
AU  - Schweizer, Tom A.
AU  - Graham, Simon J.
T1  - A computerized tablet with visual feedback of hand position for functional magnetic resonance imaging.
JO  - Frontiers in human neuroscience
Y1  - 2015
VL  - 9

SP  - 150
EP  - 150


KW  - computerized tablet; ecological validity; fMRI; handwriting; human factors; neuropsychological tests; proprioception; visual feedback


N1  - 1662-5161 Owner: NLM


N2  - Neuropsychological tests behavioral tasks that very commonly involve handwriting and drawing are widely used in the clinic to detect abnormal brain function. Functional magnetic resonance imaging (fMRI) may be useful in increasing the specificity of such tests. However, performing complex pen-and-paper tests during fMRI involves engineering challenges. Previously, we developed an fMRI-compatible, computerized tablet system to address this issue. However, the tablet did not include visual feedback of hand position (VFHP), a human factors component that may be important for fMRI of certain patient populations. A real-time system was thus developed to provide VFHP and integrated with the tablet in an augmented reality display. The effectiveness of the system was initially tested in young healthy adults who performed various handwriting tasks in front of a computer display with and without VFHP. Pilot fMRI of writing tasks were performed by two representative individuals with and without VFHP. Quantitative analysis of the behavioral results indicated improved writing performance with VFHP. The pilot fMRI results suggest that writing with VFHP requires less neural resources compared to the without VFHP condition, to maintain similar behavior. Thus, the tablet system with VFHP is recommended for future fMRI studies involving patients with impaired brain function and where ecologically valid behavior is important.
ER  -
TY  - JOUR
AU  - Katić, Darko
AU  - Spengler, Patrick
AU  - Bodenstedt, Sebastian
AU  - Castrillon-Oberndorfer, Gregor
AU  - Seeberger, Robin
AU  - Hoffmann, Juergen
AU  - Dillmann, Ruediger
AU  - Speidel, Stefanie
T1  - A system for context-aware intraoperative augmented reality in dental implant surgery.
JO  - International journal of computer assisted radiology and surgery
Y1  - 2015
VL  - 10

SP  - 101
EP  - 108


KW  - Animals; Calibration; Dental Implantation
KW  - methods; Dental Implants; Swine; User-Computer Interface


N1  - 1861-6429 Owner: NLM


N2  - Large volumes of information in the OR are ignored by surgeons when the amount outpaces human mental processing abilities. We developed an augmented reality (AR) system for dental implant surgery that acts as an automatic information filter, selectively displaying only relevant information. The purpose is to reduce information overflow and offer intuitive image guidance. The system was evaluated in a pig cadaver experiment. Information filtering is implemented via rule-based situation interpretation with description logics. The interpretation is based on intraoperative distances measurement between anatomical structures and the dental drill with optical tracking. For AR, a head-mounted display is used, which was calibrated with a novel method based on SPAAM. To adapt to surgeon specific preferences, we offer two alternative display formats: one with static and another with contact analog AR. The system made the surgery easier and showed ergonomical benefits, as assessed by a questionnaire. All relevant phases were recognized reliably. The new calibration showed significant improvements, while the deviation of the realized implants was <2.5 mm. The system allowed the surgeon to fully concentrate on the surgery itself. It offered greater flexibility since the surgeon received all relevant information, but was free to deviate from it. Accuracy of the realized implants remains an open issue and part of future work.
ER  -
TY  - JOUR
AU  - Katić, Darko
AU  - Wekerle, Anna-Laura
AU  - Görtler, Jochen
AU  - Spengler, Patrick
AU  - Bodenstedt, Sebastian
AU  - Röhl, Sebastian
AU  - Suwelack, Stefan
AU  - Kenngott, Hannes Götz
AU  - Wagner, Martin
AU  - Müller-Stich, Beat Peter
AU  - Dillmann, Rüdiger
AU  - Speidel, Stefanie
T1  - Context-aware Augmented Reality in laparoscopic surgery.
JO  - Computerized medical imaging and graphics : the official journal of the Computerized Medical Imaging Society
Y1  - 2013
VL  - 37

SP  - 174
EP  - 182


KW  - Algorithms; Animals; Artificial Intelligence; Hepatectomy
KW  - methods; Humans; Laparoscopy
KW  - methods; Liver
KW  - anatomy & histology
KW  - surgery; Surgery
KW  - Computer-Assisted
KW  - methods; Swine; User-Computer Interface


N1  - 1879-0771 Owner: NLM


N2  - Augmented Reality is a promising paradigm for intraoperative assistance. Yet, apart from technical issues, a major obstacle to its clinical application is the man-machine interaction. Visualization of unnecessary, obsolete or redundant information may cause confusion and distraction, reducing usefulness and acceptance of the assistance system. We propose a system capable of automatically filtering available information based on recognized phases in the operating room. Our system offers a specific selection of available visualizations which suit the surgeon's needs best. The system was implemented for use in laparoscopic liver and gallbladder surgery and evaluated in phantom experiments in conjunction with expert interviews.
ER  -
TY  - JOUR
AU  - Katz, Brian
AU  - Dramas, Florian
AU  - Parseihian, Gaëtan
AU  - Gutierrez, Olivier
AU  - Kammoun, Slim
AU  - Brilhault, Adrien
AU  - Brunet, Lucie
AU  - Gallay, Mathieu
AU  - Oriola, Bernard
AU  - Auvray, Malika
AU  - Truillet, Philippe
AU  - Denis, Michel
AU  - Thorpe, Simon
AU  - Jouffrais, Christophe
T1  - NAVIG: augmented reality guidance system for the visually impaired
JO  - Technology and Disability
Y1  - 2012/november
VL  - 24

SP  - 163
EP  - 178


ER  -
TY  - JOUR
AU  - Kenngott, Hannes G.
AU  - Wagner, Martin
AU  - Gondan, Matthias
AU  - Nickel, Felix
AU  - Nolden, Marco
AU  - Fetzer, Andreas
AU  - Weitz, Jürgen
AU  - Fischer, Lars
AU  - Speidel, Stefanie
AU  - Meinzer, Hans-Peter
AU  - Böckler, Dittmar
AU  - Büchler, Markus W.
AU  - Müller-Stich, Beat P.
T1  - Real-time image guidance in laparoscopic liver surgery: first clinical experience with a guidance system based on intraoperative CT imaging.
JO  - Surgical endoscopy
Y1  - 2014
VL  - 28

SP  - 933
EP  - 940


KW  - Carcinoma
KW  - Hepatocellular
KW  - diagnostic imaging
KW  - surgery; Cone-Beam Computed Tomography
KW  - methods; Equipment Design; Fiducial Markers; Hepatectomy
KW  - methods; Humans; Laparoscopy
KW  - methods; Liver Neoplasms
KW  - surgery; Male; Middle Aged; Phantoms
KW  - Imaging; Reproducibility of Results; Surgery
KW  - Computer-Assisted
KW  - instrumentation; Time Factors


N1  - 1432-2218 Owner: NLM


N2  - Laparoscopic liver surgery is particularly challenging owing to restricted access, risk of bleeding, and lack of haptic feedback. Navigation systems have the potential to improve information on the exact position of intrahepatic tumors, and thus facilitate oncological resection. This study aims to evaluate the feasibility of a commercially available augmented reality (AR) guidance system employing intraoperative robotic C-arm cone-beam computed tomography (CBCT) for laparoscopic liver surgery. A human liver-like phantom with 16 target fiducials was used to evaluate the Syngo iPilot(®) AR system. Subsequently, the system was used for the laparoscopic resection of a hepatocellular carcinoma in segment 7 of a 50-year-old male patient. In the phantom experiment, the AR system showed a mean target registration error of 0.96 ± 0.52 mm, with a maximum error of 2.49 mm. The patient successfully underwent the operation and showed no postoperative complications. The use of intraoperative CBCT and AR for laparoscopic liver resection is feasible and could be considered an option for future liver surgery in complex cases.
ER  -
TY  - JOUR
AU  - Keri, Zsuzsanna
AU  - Sydor, Devin
AU  - Ungi, Tamas
AU  - Holden, Matthew S.
AU  - McGraw, Robert
AU  - Mousavi, Parvin
AU  - Borschneck, Daniel P.
AU  - Fichtinger, Gabor
AU  - Jaeger, Melanie
T1  - Computerized training system for ultrasound-guided lumbar puncture on abnormal spine models: a randomized controlled trial
JO  - Canadian Journal of Anesthesia/Journal canadien danesthésie
Y1  - 2015/march
VL  - 62
IS  - 7
SP  - 777
EP  - 784


ER  -
TY  - JOUR
AU  - Keri, Zsuzsanna
AU  - Sydor, Devin
AU  - Ungi, Tamas
AU  - Holden, Matthew S.
AU  - McGraw, Robert
AU  - Mousavi, Parvin
AU  - Borschneck, Daniel P.
AU  - Fichtinger, Gabor
AU  - Jaeger, Melanie
T1  - Computerized training system for ultrasound-guided lumbar puncture on abnormal spine models: a randomized controlled trial.
JO  - Canadian journal of anaesthesia = Journal canadien d'anesthesie
Y1  - 2015
VL  - 62

SP  - 777
EP  - 784


KW  - Adult; Computer-Assisted Instruction
KW  - methods; Female; Humans; Internship and Residency
KW  - methods; Male; Models
KW  - Anatomic; Needles; Phantoms
KW  - Imaging; Spinal Puncture
KW  - methods; Spine
KW  - abnormalities
KW  - diagnostic imaging; Ultrasonography
KW  - Interventional
KW  - methods


N1  - 1496-8975 Owner: NLM


N2  - A randomized controlled trial was carried out to determine whether Perk Tutor, a computerized training platform that displays an ultrasound image and real-time needle position in a three-dimensional (3D) anatomical model, would benefit residents learning ultrasound-guided lumbar puncture (LP) in simulation phantoms with abnormal spinal anatomy. Twenty-four residents were randomly assigned to either the Perk Tutor (P) or the Control (C) group and asked to perform an LP with ultrasound guidance on part-task trainers with spinal pathology. Group P was trained with the 3D display along with conventional ultrasound imaging, while Group C used conventional ultrasound only. Both groups were then tested solely with conventional ultrasound guidance on an abnormal spinal model not previously seen. We measured potential tissue damage, needle path in tissue, total procedure time, and needle insertion time. Procedural success rate was a secondary outcome. The needle tracking measurements (expressed as median [interquartile range; IQR]) in Group P vs Group C revealed less potential tissue damage (39.7 [21.3-42.7] cm(2) vs 128.3 [50.3-208.2] cm(2), respectively; difference 88.6; 95% confidence intervals [CI] 24.8 to 193.5; P = 0.01), a shorter needle path inside the tissue (426.0 [164.9-571.6] mm vs 629.7 [306.4-2,879.1] mm, respectively; difference 223.7; 95% CI 76.3 to 1,859.9; P = 0.02), and lower needle insertion time (30.3 [14.0-51.0] sec vs 59.1 [26.0-136.2] sec, respectively; difference 28.8; 95% CI 2.2 to 134.0; P = 0.05). Total procedure time and overall success rates between groups did not differ. Residents trained with augmented reality 3D visualization had better performance metrics on ultrasound-guided LP in pathological spine models.
ER  -
TY  - JOUR
AU  - Kersten-Oertel, Marta
AU  - Gerard, Ian
AU  - Drouin, Simon
AU  - Mok, Kelvin
AU  - Sirhan, Denis
AU  - Sinclair, David S.
AU  - Collins, D. Louis
T1  - Augmented reality in neurovascular surgery: feasibility and first uses in the operating room.
JO  - International journal of computer assisted radiology and surgery
Y1  - 2015
VL  - 10

SP  - 1823
EP  - 1836


KW  - Adolescent; Arteriovenous Fistula
KW  - surgery; Cerebral Angiography; Craniotomy; Feasibility Studies; Female; Humans; Intracranial Aneurysm
KW  - surgery; Intracranial Arteriovenous Malformations
KW  - surgery; Male; Middle Aged; Neuronavigation
KW  - methods; Neurosurgical Procedures
KW  - methods; Operating Rooms; Tomography
KW  - X-Ray Computed; Vascular Surgical Procedures
KW  - methods; Aneurysm; Arteriovenous fistulae; Arteriovenous malformations; Augmented reality; Image-guided surgery; Neurovascular surgery; Visualization


N1  - 1861-6429 Owner: NLM


N2  - The aim of this report is to present a prototype augmented reality (AR) intra-operative brain imaging system. We present our experience of using this new neuronavigation system in neurovascular surgery and discuss the feasibility of this technology for aneurysms, arteriovenous malformations (AVMs), and arteriovenous fistulae (AVFs). We developed an augmented reality system that uses an external camera to capture the live view of the patient on the operating room table and to merge this view with pre-operative volume-rendered vessels. We have extensively tested the system in the laboratory and have used the system in four surgical cases: one aneurysm, two AVMs and one AVF case. The developed AR neuronavigation system allows for precise patient-to-image registration and calibration of the camera, resulting in a well-aligned augmented reality view. Initial results suggest that augmented reality is useful for tailoring craniotomies, localizing vessels of interest, and planning resection corridors. Augmented reality is a promising technology for neurovascular surgery. However, for more complex anomalies such as AVMs and AVFs, better visualization techniques that allow one to distinguish between arteries and veins and determine the absolute depth of a vessel of interest are needed.
ER  -
TY  - JOUR
AU  - Khademi, Maryam
AU  - Hondori, Hossein Mousavi
AU  - Dodakian, Lucy
AU  - Cramer, Steve
AU  - Lopes, Cristina V.
T1  - Comparing "pick and place" task in spatial Augmented Reality versus non-immersive Virtual Reality for rehabilitation setting.
JO  - Conference proceedings : ... Annual International Conference of the IEEE Engineering in Medicine and Biology Society. IEEE Engineering in Medicine and Biology Society. Annual Conference
Y1  - 2013
VL  - 2013

SP  - 4613
EP  - 4616


KW  - Activities of Daily Living; Adult; Algorithms; Exercise; Female; Hand
KW  - physiology; Humans; Male; Middle Aged; Movement; Ocular Physiological Phenomena; Stroke Rehabilitation; User-Computer Interface; Video Games; Virtual Reality Exposure Therapy
KW  - instrumentation
KW  - methods


N1  - 1557-170X Owner: NLM


N2  - Introducing computer games to the rehabilitation market led to development of numerous Virtual Reality (VR) training applications. Although VR has provided tremendous benefit to the patients and caregivers, it has inherent limitations, some of which might be solved by replacing it with Augmented Reality (AR). The task of pick-and-place, which is part of many activities of daily living (ADL's), is one of the major affected functions stroke patients mainly expect to recover. We developed an exercise consisting of moving an object between various points, following a flash light that indicates the next target. The results show superior performance of subjects in spatial AR versus non-immersive VR setting. This could be due to the extraneous hand-eye coordination which exists in VR whereas it is eliminated in spatial AR.
ER  -
TY  - CONF
AU  - Khademi, Maryam
AU  - Hondori, Hossein Mousavi
AU  - Dodakian, Lucy
AU  - Cramer, Steve
AU  - Lopes, Cristina V.

T1  - Comparing &#x201Cpick and place&#x201D task in spatial Augmented Reality versus non-immersive Virtual Reality for rehabilitation setting

PB  - IEEE

Y1  - 2013/july


ER  -
TY  - CONF
AU  - Kilgus, T.
AU  - Bux, R.
AU  - Franz, A. M.
AU  - Johnen, W.
AU  - Heim, E.
AU  - Fangerau, M.
AU  - Müller, M.
AU  - Yen, K.
AU  - Maier-Hein, L.
AU  - Webster, Robert J.
AU  - Yaniv, Ziv R.

T1  - Structure Sensor for mobile markerless augmented reality

PB  - SPIE

Y1  - 2016/march


ER  -
TY  - JOUR
AU  - Kilgus, Thomas
AU  - Heim, Eric
AU  - Haase, Sven
AU  - Prüfer, Sabine
AU  - Müller, Michael
AU  - Seitel, Alexander
AU  - Fangerau, Markus
AU  - Wiebe, Tamara
AU  - Iszatt, Justin
AU  - Schlemmer, Heinz-Peter
AU  - Hornegger, Joachim
AU  - Yen, Kathrin
AU  - Maier-Hein, Lena
T1  - Mobile markerless augmented reality and its application in forensic medicine.
JO  - International journal of computer assisted radiology and surgery
Y1  - 2015/05
VL  - 10

SP  - 573
EP  - 586


KW  - Autopsy
KW  - methods; Feasibility Studies; Fiducial Markers; Forensic Medicine; Humans; Pilot Projects; Software; Tomography
KW  - X-Ray Computed
KW  - methods


N1  - 1861-6429 Owner: NLM


N2  - During autopsy, forensic pathologists today mostly rely on visible indication, tactile perception and experience to determine the cause of death. Although computed tomography (CT) data is often available for the bodies under examination, these data are rarely used due to the lack of radiological workstations in the pathological suite. The data may prevent the forensic pathologist from damaging evidence by allowing him to associate, for example, external wounds to internal injuries. To facilitate this, we propose a new multimodal approach for intuitive visualization of forensic data and evaluate its feasibility. A range camera is mounted on a tablet computer and positioned in a way such that the camera simultaneously captures depth and color information of the body. A server estimates the camera pose based on surface registration of CT and depth data to allow for augmented reality visualization of the internal anatomy directly on the tablet. Additionally, projection of color information onto the CT surface is implemented. We validated the system in a postmortem pilot study using fiducials attached to the skin for quantification of a mean target registration error of [Formula: see text] mm. The system is mobile, markerless, intuitive and real-time capable with sufficient accuracy. It can support the forensic pathologist during autopsy with augmented reality and textured surfaces. Furthermore, the system enables multimodal documentation for presentation in court. Despite its preliminary prototype status, it has high potential due to its low price and simplicity.
ER  -
TY  - JOUR
AU  - Kim, Duk Nyeon
AU  - Chae, You Seong
AU  - Kim, Min Young
T1  - X-ray and optical stereo-based 3D sensor fusion system for image-guided neurosurgery.
JO  - International journal of computer assisted radiology and surgery
Y1  - 2016
VL  - 11

SP  - 529
EP  - 541


KW  - Calibration; Equipment Design; Fluoroscopy
KW  - instrumentation; Humans; Imaging
KW  - Three-Dimensional
KW  - instrumentation; Neurosurgical Procedures
KW  - methods; Optical Devices; Phantoms
KW  - Imaging; Tomography
KW  - X-Ray Computed
KW  - instrumentation; X-Rays; Augmented reality; Navigation; Stereo images; Three-dimensional coordinates; X-ray fluoroscopy


N1  - 1861-6429 Owner: NLM


N2  - In neurosurgery, an image-guided operation is performed to confirm that the surgical instruments reach the exact lesion position. Among the multiple imaging modalities, an X-ray fluoroscope mounted on C- or O-arm is widely used for monitoring the position of surgical instruments and the target position of the patient. However, frequently used fluoroscopy can result in relatively high radiation doses, particularly for complex interventional procedures. The proposed system can reduce radiation exposure and provide the accurate three-dimensional (3D) position information of surgical instruments and the target position. X-ray and optical stereo vision systems have been proposed for the C- or O-arm. Two subsystems have same optical axis and are calibrated simultaneously. This provides easy augmentation of the camera image and the X-ray image. Further, the 3D measurement of both systems can be defined in a common coordinate space. The proposed dual stereoscopic imaging system is designed and implemented for mounting on an O-arm. The calibration error of the 3D coordinates of the optical stereo and X-ray stereo is within 0.1 mm in terms of the mean and the standard deviation. Further, image augmentation with the camera image and the X-ray image using an artificial skull phantom is achieved. As the developed dual stereoscopic imaging system provides 3D coordinates of the point of interest in both optical images and fluoroscopic images, it can be used by surgeons to confirm the position of surgical instruments in a 3D space with minimum radiation exposure and to verify whether the instruments reach the surgical target observed in fluoroscopic images.
ER  -
TY  - JOUR
AU  - KleinJan, Gijs H.
AU  - van den Berg, Nynke S.
AU  - van Oosterom, Matthias N.
AU  - Wendler, Thomas
AU  - Miwa, Mitsuharu
AU  - Bex, Axel
AU  - Hendricksen, Kees
AU  - Horenblas, Simon
AU  - van Leeuwen, Fijs W. B.
T1  - Toward (Hybrid) Navigation of a Fluorescence Camera in an Open Surgery Setting.
JO  - Journal of nuclear medicine : official publication, Society of Nuclear Medicine
Y1  - 2016
VL  - 57

SP  - 1650
EP  - 1653


KW  - Humans; Indocyanine Green
KW  - chemistry; Multimodal Imaging
KW  - instrumentation; Optical Imaging
KW  - instrumentation; Preoperative Period; Sentinel Lymph Node Biopsy; Single Photon Emission Computed Tomography Computed Tomography; Surgery
KW  - Computer-Assisted
KW  - instrumentation; Technetium Tc 99m Aggregated Albumin
KW  - chemistry; SPECT/CT; augmented reality; fluorescence imaging; navigation; sentinel node biopsy


N1  - 1535-5667 Owner: NLM


N2  - With the introduction of the hybrid tracer indocyanine green (ICG)- Tc-nanocolloid, a direct relation between preoperative imaging and intraoperative fluorescence guidance was established. However, fluorescence guidance remains limited by its superficial nature. This study evaluated the feasibility of a nuclear medicine-based navigation concept that allowed intraoperative positioning of a fluorescence camera (FC) in the vicinity of preoperatively defined ICG- Tc-nanocolloid containing sentinel nodes (SNs). Five patients with penile cancer scheduled for SN biopsy were injected with ICG- Tc-nanocolloid followed by preoperative SPECT/CT imaging. The navigation device was used to provide a real-time augmented reality overlay of the SPECT/CT images and video output of the FC. This overlay was then used for FC navigation. SPECT/CT identified 13 SNs in 9 groins. FC navigation was successful for all 12 intraoperatively evaluated SNs (average error, 8.8 mm; range, 0-20 mm). This study reveals the potential benefits of FC navigation during open surgery procedures.
ER  -
TY  - JOUR
AU  - KleinJan, Gijs H.
AU  - Karakullukçu, Baris
AU  - Klop, W. Martin C.
AU  - Engelen, Thijs
AU  - van den Berg, Nynke S.
AU  - van Leeuwen, Fijs W. B.
T1  - Introducing navigation during melanoma-related sentinel lymph node procedures in the head-and-neck region
JO  - EJNMMI Research
Y1  - 2017/august
VL  - 7
IS  - 1


ER  -
TY  - JOUR
AU  - Kocev, Bojan
AU  - Ritter, Felix
AU  - Linsen, Lars
T1  - Projector-based surgeon-computer interaction on deformable surfaces.
JO  - International journal of computer assisted radiology and surgery
Y1  - 2014
VL  - 9

SP  - 301
EP  - 312


KW  - Calibration; Computer Simulation; Gestures; Humans; Male; Operating Rooms; Surgery
KW  - Computer-Assisted
KW  - methods; User-Computer Interface


N1  - 1861-6429 Owner: NLM


N2  - Providing intuitive and easy to operate interaction for medical augmented reality is essential for use in the operating room. Commonly, intra-operative navigation information is displayed on an installed monitor, requiring the operating surgeon to change focus from the monitor to the surgical site and vice versa during navigation. Projector-based augmented reality has the potential to alleviate this problem. The aim of our work is to use a projector for visualization and to provide intuitive means for direct interaction with the projected information. A consumer-grade projector is used to visualize preoperatively defined surgical planning data. The projection of the virtual information is possible on any deformable surface, and the surgeon can interact with the presented virtual information. A Microsoft Kinect camera is used to capture both the surgeon interactions and the deformations of the surface over time. After calibration of projector and Kinect camera, the fingertips are localized automatically. A point cloud surface representation is used to determine the surgeon interaction with the projected virtual information. Interaction is detected by estimating the proximity of the surgeon's fingertips to the interaction zone and applying projector-Kinect calibration information. Interaction is performed using multi-touch gestures. In our experimental surgical scenario, the surgeon stands in front of the Microsoft Kinect camera, while relevant medical information is projected on the interaction zone. A hand wave gesture initiates the tracking of the hand. The user can then interact with the projected virtual information according to the defined multi-touch-based gestures. Thus, all information such as preoperative planning data is provided to the surgeon and his/her team intra-operatively in a familiar context. We enabled the projection of the virtual information on an arbitrarily shaped surface and used a Microsoft Kinect camera to capture the interaction zone and the surgeon's actions. The system eliminates the need for the surgeon to alternately view the surgical site and the monitor. The system eliminates unnecessary distractions and may enhance the surgeon's performance.
ER  -
TY  - JOUR
AU  - Kong, Seong-Ho
AU  - Haouchine, Nazim
AU  - Soares, Renato
AU  - Klymchenko, Andrey
AU  - Andreiuk, Bohdan
AU  - Marques, Bruno
AU  - Shabat, Galyna
AU  - Piechaud, Thierry
AU  - Diana, Michele
AU  - Cotin, Stéphane
AU  - Marescaux, Jacques
T1  - Robust augmented reality registration method for localization of solid organs' tumors using CT-derived virtual biomechanical model and fluorescent fiducials.
JO  - Surgical endoscopy
Y1  - 2017
VL  - 31

SP  - 2863
EP  - 2871


KW  - Animals; Biomechanical Phenomena; Fiducial Markers; Finite Element Analysis; Fluorescent Dyes; Imaging
KW  - Three-Dimensional
KW  - methods; In Vitro Techniques; Kidney
KW  - diagnostic imaging
KW  - surgery; Laparoscopy; Models
KW  - Anatomic; Neoplasms
KW  - surgery; Surgery
KW  - Computer-Assisted
KW  - methods; Swine; Tomography
KW  - X-Ray Computed; Virtual Reality; Augmented reality; Automatic registration; Fiducials; Finite element modeling; Fluorescence-guided surgery; Optical imaging; Solid organ tumor


N1  - 1432-2218 Owner: NLM


N2  - Augmented reality (AR) is the fusion of computer-generated and real-time images. AR can be used in surgery as a navigation tool, by creating a patient-specific virtual model through 3D software manipulation of DICOM imaging (e.g., CT scan). The virtual model can be superimposed to real-time images enabling transparency visualization of internal anatomy and accurate localization of tumors. However, the 3D model is rigid and does not take into account inner structures' deformations. We present a concept of automated AR registration, while the organs undergo deformation during surgical manipulation, based on finite element modeling (FEM) coupled with optical imaging of fluorescent surface fiducials. Two 10 × 1 mm wires (pseudo-tumors) and six 10 × 0.9 mm fluorescent fiducials were placed in ex vivo porcine kidneys (n = 10). Biomechanical FEM-based models were generated from CT scan. Kidneys were deformed and the shape changes were identified by tracking the fiducials, using a near-infrared optical system. The changes were registered automatically with the virtual model, which was deformed accordingly. Accuracy of prediction of pseudo-tumors' location was evaluated with a CT scan in the deformed status (ground truth). In vivo: fluorescent fiducials were inserted under ultrasound guidance in the kidney of one pig, followed by a CT scan. The FEM-based virtual model was superimposed on laparoscopic images by automatic registration of the fiducials. Biomechanical models were successfully generated and accurately superimposed on optical images. The mean measured distance between the estimated tumor by biomechanical propagation and the scanned tumor (ground truth) was 0.84 ± 0.42 mm. All fiducials were successfully placed in in vivo kidney and well visualized in near-infrared mode enabling accurate automatic registration of the virtual model on the laparoscopic images. Our preliminary experiments showed the potential of a biomechanical model with fluorescent fiducials to propagate the deformation of solid organs' surface to their inner structures including tumors with good accuracy and automatized robust tracking.
ER  -
TY  - JOUR
AU  - Koreeda, Yuta
AU  - Kobayashi, Yo
AU  - Ieiri, Satoshi
AU  - Nishio, Yuya
AU  - Kawamura, Kazuya
AU  - Obata, Satoshi
AU  - Souzaki, Ryota
AU  - Hashizume, Makoto
AU  - Fujie, Masakatsu G.
T1  - Virtually transparent surgical instruments in endoscopic surgery with augmentation of obscured regions.
JO  - International journal of computer assisted radiology and surgery
Y1  - 2016
VL  - 11

SP  - 1927
EP  - 1936


KW  - Animals; Endoscopes; Endoscopy
KW  - methods; Equipment Design; Humans; Image Processing
KW  - Computer-Assisted
KW  - methods; Surgery
KW  - methods; Surgical Instruments; Suture Techniques; Swine; User-Computer Interface; Augmented reality; Computer-assisted surgery; Endoscopic surgery; Laparoscopic surgery; Medical image processing; Visualization


N1  - 1861-6429 Owner: NLM


N2  - We developed and evaluated a visual compensation system that allows surgeons to visualize obscured regions in real time, such that the surgical instrument appears virtually transparent. The system consists of two endoscopes: a main endoscope to observe the surgical environment, and a supporting endoscope to render the region hidden from view by surgical instruments. The view captured by the supporting endoscope is transformed to simulate the view from the main endoscope, segmented to the shape of the hidden regions, and superimposed to the main endoscope image so that the surgical instruments look transparent. A prototype device was benchmarked for processing time and superimposition rendering error. Then, it was evaluated in a training environment with 22 participants performing a backhand needle driving task with needle exit point error as the criterion. Lastly, we conducted an in vivo study. In the benchmark, the mean processing time was 62.4 ms, which was lower than the processing time accepted in remote surgeries. The mean superimposition error of the superimposed image was 1.4 mm. In the training environment, needle exit point error with the system decreased significantly for experts compared with the condition without the system. This change was not significant for novices. In the in vivo study, our prototype enabled visualization of needle exit points during anastomosis. The benchmark suggests that the implemented system had an acceptable performance, and evaluation in the training environment demonstrated improved surgical task outcomes in expert surgeons. We will conduct a more comprehensive in vivo study in the future.
ER  -
TY  - JOUR
AU  - Kosterhon, Michael
AU  - Gutenberg, Angelika
AU  - Kantelhardt, Sven Rainer
AU  - Archavlis, Elefterios
AU  - Giese, Alf
T1  - Navigation and Image Injection for Control of Bone Removal and Osteotomy Planes in Spine Surgery
JO  - Operative Neurosurgery
Y1  - 2017/january
VL  - 13
IS  - 2
SP  - 297
EP  - 304


ER  -
TY  - JOUR
AU  - Kramers, Matthew
AU  - Armstrong, Ryan
AU  - Bakhshmand, Saeed M.
AU  - Fenster, Aaron
AU  - de Ribaupierre, Sandrine
AU  - Eagleson, Roy
T1  - Evaluation of a mobile augmented reality application for image guidance of neurosurgical interventions
JO  - Studies in health technology and informatics
Y1  - 2014
VL  - 196

SP  - 204--208--204--208
EP  - 204
UR  - http://europepmc.org/abstract/MED/24732507


N1  - 0926-9630


ER  -
TY  - JOUR
AU  - Kramers, Matthew
AU  - Armstrong, Ryan
AU  - Bakhshmand, Saeed M.
AU  - Fenster, Aaron
AU  - de Ribaupierre, Sandrine
AU  - Eagleson, Roy
T1  - Evaluation of a mobile augmented reality application for image guidance of neurosurgical interventions.
JO  - Studies in health technology and informatics
Y1  - 2014
VL  - 196

SP  - 204
EP  - 208


KW  - Drainage
KW  - methods; Eyeglasses; Humans; Hydrocephalus
KW  - surgery; Neurosurgical Procedures
KW  - methods; Spatial Processing; Surgery
KW  - Computer-Assisted
KW  - standards; User-Computer Interface


N1  - 1879-8365 Owner: NLM


N2  - Image guidance can provide surgeons with valuable contextual information during a medical intervention. Often, image guidance systems require considerable infrastructure, setup-time, and operator experience to be utilized. Certain procedures performed at bedside are susceptible to navigational errors that can lead to complications. We present an application for mobile devices that can provide image guidance using augmented reality to assist in performing neurosurgical tasks. A methodology is outlined that evaluates this mode of visualization from the standpoint of perceptual localization, depth estimation, and pointing performance, in scenarios derived from a neurosurgical targeting task. By measuring user variability and speed we can report objective metrics of performance for our augmented reality guidance system.
ER  -
TY  - JOUR
AU  - Kranzfelder, Michael
AU  - Wilhelm, Dirk
AU  - Doundoulakis, Manos
AU  - Schneider, Armin
AU  - Bauer, Margit
AU  - Reiser, Silvano
AU  - Meining, Alexander
AU  - Feussner, Hubertus
T1  - A probe-based electromagnetic navigation system to integrate computed tomography during upper gastrointestinal endoscopy.
JO  - Endoscopy
Y1  - 2014
VL  - 46

SP  - 302
EP  - 305


KW  - Aged; Cohort Studies; Electromagnetic Phenomena; Endoscopy
KW  - Gastrointestinal
KW  - methods; Female; Gastrointestinal Neoplasms
KW  - diagnosis
KW  - diagnostic imaging
KW  - surgery; Humans; Male; Middle Aged; Multimodal Imaging
KW  - instrumentation; Preoperative Care
KW  - methods; Sensitivity and Specificity; Tomography
KW  - X-Ray Computed
KW  - methods


N1  - 1438-8812 Owner: NLM


N2  - For preoperative work-up, an examination tool that visualizes separately compiled diagnostics in augmented reality would be desirable. We developed a probe-based electromagnetic navigation system, which can be passed through the working channel of an endoscope, to integrate computed tomography (CT) information during upper gastrointestinal endoscopy. The target registration error (TRE) of the system was evaluated experimentally and clinically. A total of 24 study patients with upper gastrointestinal cancer were included in the study. The cancerous lesion was endoscopically located (mean duration 8.4 minutes, range 7.1 - 23.2) and the TRE (coronal, transverse, sagittal layer) was measured by comparing the distance between the navigation probe (at the tip of the endoscope) and the target lesion shown on the corresponding CT cross section. Experimental evaluations showed an accuracy in line with the system's inherent failure rate, with a median TRE of 2.8 mm (IQR 1.8 - 4.3), 2.2 mm (0.4 - 3.7), and 2.8 mm (1.1 - 5.9) in the coronal, transverse, and sagittal planes, respectively. Clinical evaluation revealed a median TRE of 4.8 mm (1.9 - 10.1), 3.9 mm (0.7 - 7.1), and 4.2 mm (0.9 - 8.9), respectively. No complications occurred during navigated endoscopy. The probe-based electromagnetic navigation system revealed high accuracy (TRE < 5 mm), facilitating improved interpretation of endoluminal imaging.
ER  -
TY  - CONF
AU  - Krueger, Evan
AU  - Messier, Erik
AU  - Linte, Cristian A.
AU  - Diaz, Gabriel
AU  - Kupinski, Matthew A.
AU  - Nishikawa, Robert M.

T1  - An interactive, stereoscopic virtual environment for medical imaging visualization, simulation and training

PB  - SPIE

Y1  - 2017/march


ER  -
TY  - JOUR
AU  - Küçük, Sevda
AU  - Kapakin, Samet
AU  - Göktaş, Yüksel
T1  - Learning anatomy via mobile augmented reality: Effects on achievement and cognitive load.
JO  - Anatomical sciences education
Y1  - 2016
VL  - 9

SP  - 411
EP  - 421


KW  - Adolescent; Anatomy
KW  - education; Cognition; Educational Measurement; Female; Humans; Male; User-Computer Interface; Young Adult; MagicBook; gross anatomy education; learning anatomy; medical education; mobile augmented reality; mobile learning; neuroanatomy education; undergraduate education


N1  - 1935-9780 Owner: NLM


N2  - Augmented reality (AR), a new generation of technology, has attracted the attention of educators in recent years. In this study, a MagicBook was developed for a neuroanatomy topic by using mobile augmented reality (mAR) technology. This technology integrates virtual learning objects into the real world and allow users to interact with the environment using mobile devices. The purpose of this study was to determine the effects of learning anatomy via mAR on medical students' academic achievement and cognitive load. The mixed method was applied in the study. The random sample consisted of 70 second-year undergraduate medical students: 34 in an experimental group and 36 in a control group. Academic achievement test and cognitive load scale were used as data collection tool. A one-way MANOVA test was used for analysis. The experimental group, which used mAR applications, reported higher achievement and lower cognitive load. The use of mAR applications in anatomy education contributed to the formation of an effective and productive learning environment. Student cognitive load decreased as abstract information became concrete in printed books via multimedia materials in mAR applications. Additionally, students were able to access the materials in the MagicBook anytime and anywhere they wanted. The mobile learning approach helped students learn better by exerting less cognitive effort. Moreover, the sensory experience and real time interaction with environment may provide learning satisfaction and enable students to structure their knowledge to complete the learning tasks. Anat Sci Educ 9: 411-421. © 2016 American Association of Anatomists.
ER  -
TY  - JOUR
AU  - Kurti, Arianit
AU  - Chow, JoyceA
AU  - Törnros, MartinE
AU  - Waltersson, Marie
AU  - Richard, Helen
AU  - Kusoffsky, Madeleine
AU  - Lundström, ClaesF
T1  - A design study investigating augmented reality and photograph annotation in a digitalized grossing workstation
JO  - Journal of Pathology Informatics
Y1  - 2017
VL  - 8
IS  - 1
SP  - 31
EP  - 31


ER  -
TY  - JOUR
AU  - Lahanas, Vasileios
AU  - Loukas, Constantinos
AU  - Smailis, Nikolaos
AU  - Georgiou, Evangelos
T1  - A novel augmented reality simulator for skills assessment in minimal invasive surgery.
JO  - Surgical endoscopy
Y1  - 2015
VL  - 29

SP  - 2224
EP  - 2234


KW  - Computer Simulation; Humans; Laparoscopy
KW  - education; User-Computer Interface


N1  - 1432-2218 Owner: NLM


N2  - Over the past decade, simulation-based training has come to the foreground as an efficient method for training and assessment of surgical skills in minimal invasive surgery. Box-trainers and virtual reality (VR) simulators have been introduced in the teaching curricula and have substituted to some extent the traditional model of training based on animals or cadavers. Augmented reality (AR) is a new technology that allows blending of VR elements and real objects within a real-world scene. In this paper, we present a novel AR simulator for assessment of basic laparoscopic skills. The components of the proposed system include: a box-trainer, a camera and a set of laparoscopic tools equipped with custom-made sensors that allow interaction with VR training elements. Three AR tasks were developed, focusing on basic skills such as perception of depth of field, hand-eye coordination and bimanual operation. The construct validity of the system was evaluated via a comparison between two experience groups: novices with no experience in laparoscopic surgery and experienced surgeons. The observed metrics included task execution time, tool pathlength and two task-specific errors. The study also included a feedback questionnaire requiring participants to evaluate the face-validity of the system. Between-group comparison demonstrated highly significant differences (<0.01) in all performance metrics and tasks denoting the simulator's construct validity. Qualitative analysis on the instruments' trajectories highlighted differences between novices and experts regarding smoothness and economy of motion. Subjects' ratings on the feedback questionnaire highlighted the face-validity of the training system. The results highlight the potential of the proposed simulator to discriminate groups with different expertise providing a proof of concept for the potential use of AR as a core technology for laparoscopic simulation training.
ER  -
TY  - JOUR
AU  - Lam, Chee Kiang
AU  - Sundaraj, Kenneth
AU  - Sulaiman, Mohd Nazri
AU  - Qamarruddin, Fazilawati A.
T1  - Virtual phacoemulsification surgical simulation using visual guidance and performance parameters as a feasible proficiency assessment tool.
JO  - BMC ophthalmology
Y1  - 2016
VL  - 16

SP  - 88
EP  - 88


KW  - Adult; Capsulorhexis
KW  - education; Clinical Competence
KW  - standards; Computer Simulation; Education
KW  - Medical
KW  - methods; Educational Measurement
KW  - methods; Feasibility Studies; Female; Humans; Lens Implantation
KW  - Intraocular
KW  - education; Male; Middle Aged; Phacoemulsification
KW  - education; Cataract surgery; Performance assessment; Simulation; Surgical training; Virtual reality


N1  - 1471-2415 Owner: NLM


N2  - Computer based surgical training is believed to be capable of providing a controlled virtual environment for medical professionals to conduct standardized training or new experimental procedures on virtual human body parts, which are generated and visualised three-dimensionally on a digital display unit. The main objective of this study was to conduct virtual phacoemulsification cataract surgery to compare performance by users with different proficiency on a virtual reality platform equipped with a visual guidance system and a set of performance parameters. Ten experienced ophthalmologists and six medical residents were invited to perform the virtual surgery of the four main phacoemulsification cataract surgery procedures - 1) corneal incision (CI), 2) capsulorhexis (C), 3) phacoemulsification (P), and 4) intraocular lens implantation (IOL). Each participant was required to perform the complete phacoemulsification cataract surgery using the simulator for three consecutive trials (a standardized 30-min session). The performance of the participants during the three trials was supported using a visual guidance system and evaluated by referring to a set of parameters that was implemented in the performance evaluation system of the simulator. Subjects with greater experience obtained significantly higher scores in all four main procedures - CI1 (ρ = 0.038), CI2 (ρ = 0.041), C1 (ρ = 0.032), P2 (ρ = 0.035) and IOL1 (ρ = 0.011). It was also found that experience improved the completion times in all modules - CI4 (ρ = 0.026), C4 (ρ = 0.018), P6 (ρ = 0.028) and IOL4 (ρ = 0.029). Positive correlation was observed between experience and anti-tremor - C2 (ρ = 0.026), P3 (ρ = 0.015), P4 (ρ = 0.042) and IOL2 (ρ = 0.048) and similarly with anti-rupture - CI3 (ρ = 0.013), C3 (ρ = 0.027), P5 (ρ = 0.021) and IOL3 (ρ = 0.041). No significant difference was observed between the groups with regards to P1 (ρ = 0.077). Statistical analysis of the results obtained from repetitive trials between two groups of users reveal that augmented virtual reality (VR) simulators have the potential and capability to be used as a feasible proficiency assessment tool for the complete four main procedures of phacoemulsification cataract surgery (ρ < 0.05), indicating the construct validity of the modules simulated with augmented visual guidance and assessed through performance parameters.
ER  -
TY  - JOUR
AU  - Lanchon, Cecilia
AU  - Custillon, Guillaume
AU  - Moreau-Gaudry, Alexandre
AU  - Descotes, Jean-Luc
AU  - Long, Jean-Alexandre
AU  - Fiard, Gaelle
AU  - Voros, Sandrine
T1  - Augmented Reality Using Transurethral Ultrasound for Laparoscopic Radical Prostatectomy: Preclinical Evaluation.
JO  - The Journal of urology
Y1  - 2016
VL  - 196

SP  - 244
EP  - 250


KW  - Feasibility Studies; Humans; Imaging
KW  - Three-Dimensional; Laparoscopy
KW  - methods; Male; Models
KW  - Anatomic; Prostate
KW  - diagnostic imaging
KW  - surgery; Prostatectomy
KW  - methods; Surgery
KW  - Computer-Assisted
KW  - methods; Ultrasonography
KW  - Interventional
KW  - methods; diagnostic imaging; laparoscopy; prostatic neoplasms; ultrasonography; urethra


N1  - 1527-3792 Owner: NLM


N2  - To guide the surgeon during laparoscopic or robot-assisted radical prostatectomy an innovative laparoscopic/ultrasound fusion platform was developed using a motorized 3-dimensional transurethral ultrasound probe. We present what is to our knowledge the first preclinical evaluation of 3-dimensional prostate visualization using transurethral ultrasound and the preliminary results of this new augmented reality. The transurethral probe and laparoscopic/ultrasound registration were tested on realistic prostate phantoms made of standard polyvinyl chloride. The quality of transurethral ultrasound images and the detection of passive markers placed on the prostate surface were evaluated on 2-dimensional dynamic views and 3-dimensional reconstructions. The feasibility, precision and reproducibility of laparoscopic/transurethral ultrasound registration was then determined using 4, 5, 6 and 7 markers to assess the optimal amount needed. The root mean square error was calculated for each registration and the median root mean square error and IQR were calculated according to the number of markers. The transurethral ultrasound probe was easy to manipulate and the prostatic capsule was well visualized in 2 and 3 dimensions. Passive markers could precisely be localized in the volume. Laparoscopic/transurethral ultrasound registration procedures were performed on 74 phantoms of various sizes and shapes. All were successful. The median root mean square error of 1.1 mm (IQR 0.8-1.4) was significantly associated with the number of landmarks (p = 0.001). The highest accuracy was achieved using 6 markers. However, prostate volume did not affect registration precision. Transurethral ultrasound provided high quality prostate reconstruction and easy marker detection. Laparoscopic/ultrasound registration was successful with acceptable mm precision. Further investigations are necessary to achieve sub mm accuracy and assess feasibility in a human model.
ER  -
TY  - JOUR
AU  - Lee, Byoung-Hee
T1  - Clinical usefulness of augmented reality using infrared camera based real-time feedback on gait function in cerebral palsy: a case study.
JO  - Journal of physical therapy science
Y1  - 2016
VL  - 28

SP  - 1387
EP  - 1391


KW  - Augmented reality; Cerebral palsy; Real-time feedback


N1  - 0915-5287 Owner: NLM


N2  - [Purpose] This study investigated the effects of real-time feedback using infrared camera recognition technology-based augmented reality in gait training for children with cerebral palsy. [Subjects] Two subjects with cerebral palsy were recruited. [Methods] In this study, augmented reality based real-time feedback training was conducted for the subjects in two 30-minute sessions per week for four weeks. Spatiotemporal gait parameters were used to measure the effect of augmented reality-based real-time feedback training. [Results] Velocity, cadence, bilateral step and stride length, and functional ambulation improved after the intervention in both cases. [Conclusion] Although additional follow-up studies of the augmented reality based real-time feedback training are required, the results of this study demonstrate that it improved the gait ability of two children with cerebral palsy. These findings suggest a variety of applications of conservative therapeutic methods which require future clinical trials.
ER  -
TY  - CONF
AU  - Lee, Changho
AU  - Han, Seunghoon
AU  - Kim, Sehui
AU  - Jeon, Mansik
AU  - Kim, Jeehyun
AU  - Kim, Chulhong
AU  - Oraevsky, Alexander A.
AU  - Wang, Lihong V.

T1  - Intraoperative surgical photoacoustic microscopy (IS-PAM) using augmented reality

PB  - SPIE

Y1  - 2014/march


ER  -
TY  - JOUR
AU  - Lee, Changho
AU  - Lee, Donghyun
AU  - Zhou, Qifa
AU  - Kim, Jeehyun
AU  - Kim, Chulhong
T1  - Real-time Near-infrared Virtual Intraoperative Surgical Photoacoustic Microscopy.
JO  - Photoacoustics
Y1  - 2015
VL  - 3

SP  - 100
EP  - 106


N1  - 2213-5979 Owner: NLM


N2  - We developed a near infrared (NIR) virtual intraoperative surgical photoacoustic microscopy (NIR-VISPAM) system that combines a conventional surgical microscope and an NIR light photoacoustic microscopy (PAM) system. NIR-VISPAM can simultaneously visualize PA B-scan images at a maximum display rate of 45 Hz and display enlarged microscopic images on a surgeon's view plane through the ocular lenses of the surgical microscope as augmented reality. The use of the invisible NIR light eliminated the disturbance to the surgeon's vision caused by the visible PAM excitation laser in a previous report. Further, the maximum permissible laser pulse energy at this wavelength is approximately 5 times more than that at the visible spectral range. The use of a needle-type ultrasound transducer without any water bath for acoustic coupling can enhance convenience in an intraoperative environment. We successfully guided needle and injected carbon particles in biological tissues ex vivo and in melanoma-bearing mice in vivo.
ER  -
TY  - CONF
AU  - Lee, Changho
AU  - Lee, Donghyun
AU  - Zhou, Qifa
AU  - Kim, Jeehyun
AU  - Kim, Chulhong
AU  - Ntziachristos, Vasilis
AU  - Zemp, Roger

T1  - Virtual intraoperative surgical photoacoustic microscopy

PB  - SPIE

Y1  - 2015/july


ER  -
TY  - JOUR
AU  - Lee, O.
AU  - Lee, K.
AU  - Oh, C.
AU  - Kim, K.
AU  - Kim, M.
T1  - Prototype tactile feedback system for examination by skin touch.
JO  - Skin research and technology : official journal of International Society for Bioengineering and the Skin (ISBS) [and] International Society for Digital Imaging of Skin (ISDIS) [and] International Society for Skin Imaging (ISSI)
Y1  - 2014
VL  - 20

SP  - 307
EP  - 314


KW  - Dermoscopy
KW  - instrumentation
KW  - methods; Diagnosis
KW  - Computer-Assisted
KW  - methods; Equipment Design; Equipment Failure Analysis; Feasibility Studies; Feedback; Humans; Palpation
KW  - methods; Physical Stimulation
KW  - methods; Pilot Projects; Psoriasis
KW  - diagnosis
KW  - physiopathology; Reproducibility of Results; Robotics
KW  - methods; Sensitivity and Specificity; Skin Physiological Phenomena; Systems Integration; Touch; User-Computer Interface; disparity; haptics; psoriasis; skin; tactile feedback


N1  - 1600-0846 Owner: NLM


N2  - Diagnosis of conditions such as psoriasis and atopic dermatitis, in the case of induration, involves palpating the infected area via hands and then selecting a ratings score. However, the score is determined based on the tester's experience and standards, making it subjective. To provide tactile feedback on the skin, we developed a prototype tactile feedback system to simulate skin wrinkles with PHANToM OMNI. To provide the user with tactile feedback on skin wrinkles, a visual and haptic Augmented Reality system was developed. First, a pair of stereo skin images obtained by a stereo camera generates a disparity map of skin wrinkles. Second, the generated disparity map is sent to an implemented tactile rendering algorithm that computes a reaction force according to the user's interaction with the skin image. We first obtained a stereo image of skin wrinkles from the in vivo stereo imaging system, which has a baseline of 50.8 μm, and obtained the disparity map with a graph cuts algorithm. The left image is displayed on the monitor to enable the user to recognize the location visually. The disparity map of the skin wrinkle image sends skin wrinkle information as a tactile response to the user through a haptic device. We successfully developed a tactile feedback system for virtual skin wrinkle simulation by means of a commercialized haptic device that provides the user with a single point of contact to feel the surface roughness of a virtual skin sample.
ER  -
TY  - JOUR
AU  - Lee, Sing Chun
AU  - Fuerst, Bernhard
AU  - Fotouhi, Javad
AU  - Fischer, Marius
AU  - Osgood, Greg
AU  - Navab, Nassir
T1  - Calibration of RGBD camera and cone-beam CT for 3D intra-operative mixed reality visualization.
JO  - International journal of computer assisted radiology and surgery
Y1  - 2016
VL  - 11

SP  - 967
EP  - 975


KW  - Algorithms; Calibration; Cone-Beam Computed Tomography
KW  - methods; Humans; Imaging
KW  - Three-Dimensional; Monitoring
KW  - Intraoperative
KW  - methods; Phantoms
KW  - Imaging; Reproducibility of Results; 3D-3D calibration; Augmented reality; C-arm; Cone-beam CT; Intra-operative imaging


N1  - 1861-6429 Owner: NLM


N2  - This work proposes a novel algorithm to register cone-beam computed tomography (CBCT) volumes and 3D optical (RGBD) camera views. The co-registered real-time RGBD camera and CBCT imaging enable a novel augmented reality solution for orthopedic surgeries, which allows arbitrary views using digitally reconstructed radiographs overlaid on the reconstructed patient's surface without the need to move the C-arm. An RGBD camera is rigidly mounted on the C-arm near the detector. We introduce a calibration method based on the simultaneous reconstruction of the surface and the CBCT scan of an object. The transformation between the two coordinate spaces is recovered using Fast Point Feature Histogram descriptors and the Iterative Closest Point algorithm. Several experiments are performed to assess the repeatability and the accuracy of this method. Target registration error is measured on multiple visual and radio-opaque landmarks to evaluate the accuracy of the registration. Mixed reality visualizations from arbitrary angles are also presented for simulated orthopedic surgeries. To the best of our knowledge, this is the first calibration method which uses only tomographic and RGBD reconstructions. This means that the method does not impose a particular shape of the phantom. We demonstrate a marker-less calibration of CBCT volumes and 3D depth cameras, achieving reasonable registration accuracy. This design requires a one-time factory calibration, is self-contained, and could be integrated into existing mobile C-arms to provide real-time augmented reality views from arbitrary angles.
ER  -
TY  - JOUR
AU  - Leitritz, Martin A.
AU  - Ziemssen, Focke
AU  - Suesskind, Daniela
AU  - Partsch, Michael
AU  - Voykov, Bogomil
AU  - Bartz-Schmidt, Karl U.
AU  - Szurman, Gesine B.
T1  - Critical evaluation of the usability of augmented reality ophthalmoscopy for the training of inexperienced examiners.
JO  - Retina (Philadelphia, Pa.)
Y1  - 2014
VL  - 34

SP  - 785
EP  - 791


KW  - Clinical Competence
KW  - standards; Education
KW  - Medical
KW  - Undergraduate
KW  - standards; Educational Measurement; Female; Humans; Male; Ophthalmology
KW  - education; Ophthalmoscopy; Students
KW  - Medical; Surveys and Questionnaires; User-Computer Interface


N1  - 1539-2864 Owner: NLM


N2  - To measure the value of augmented reality technology usage to teach the medical students performing binocular indirect ophthalmoscopy. Thirty-seven medical students were randomly assigned to the training of binocular indirect ophthalmoscopy either in the conventional way or with augmented reality ophthalmoscopy (ARO). For testing student's skills, they had to examine a real person using a conventional ophthalmoscopy system and draw the optic disk. They also had to fill out a questionnaire. Subjective and objective evaluations were performed. Thirty-seven students were randomly assigned to two groups. Eighteen students were trained with conventional ophthalmoscopy and 19 students with ARO. The questionnaires showed no differences. Performing an objective analysis, the median ophthalmoscopy training score for the conventional ophthalmoscopy group was 1.2 (range, 0.67-2) and showed a significant difference (P < 0.0033) to the ARO group (median 2; range, 0.67-2). The study provides evidence that a single ARO training is efficient to improve ophthalmoscopy skills. As the objective analysis showed, the ARO group had a significantly superior performance. Our study also indicates that subjective evaluation of the fundus drawings without systematic analysis is prone to errors.
ER  -
TY  - JOUR
AU  - Li, Liang
AU  - Yang, Jian
AU  - Chu, Yakui
AU  - Wu, Wenbo
AU  - Xue, Jin
AU  - Liang, Ping
AU  - Chen, Lei
T1  - A Novel Augmented Reality Navigation System for Endoscopic Sinus and Skull Base Surgery: A Feasibility Study.
JO  - PloS one
Y1  - 2016
VL  - 11

SP  - e0146996
EP  - e0146996


KW  - Cadaver; Computer Simulation; Endoscopy
KW  - methods; Feasibility Studies; Head
KW  - surgery; Humans; Imaging
KW  - Three-Dimensional; Neurosurgical Procedures
KW  - methods; Nose
KW  - surgery; Operative Time; Paranasal Sinuses
KW  - surgery; Phantoms
KW  - Imaging; Reproducibility of Results; Skull Base
KW  - surgery; Surgery
KW  - Computer-Assisted
KW  - methods


N1  - 1932-6203 Owner: NLM


N2  - To verify the reliability and clinical feasibility of a self-developed navigation system based on an augmented reality technique for endoscopic sinus and skull base surgery. In this study we performed a head phantom and cadaver experiment to determine the display effect and accuracy of our navigational system. We compared cadaver head-based simulated operations, the target registration error, operation time, and National Aeronautics and Space Administration Task Load Index scores of our navigation system to conventional navigation systems. The navigation system developed in this study has a novel display mode capable of fusing endoscopic images to three-dimensional (3-D) virtual images. In the cadaver head experiment, the target registration error was 1.28 ± 0.45 mm, which met the accepted standards of a navigation system used for nasal endoscopic surgery. Compared with conventional navigation systems, the new system was more effective in terms of operation time and the mental workload of surgeons, which is especially important for less experienced surgeons. The self-developed augmented reality navigation system for endoscopic sinus and skull base surgery appears to have advantages that outweigh those of conventional navigation systems. We conclude that this navigational system will provide rhinologists with more intuitive and more detailed imaging information, thus reducing the judgment time and mental workload of surgeons when performing complex sinus and skull base surgeries. Ultimately, this new navigational system has potential to increase the quality of surgeries. In addition, the augmented reality navigational system could be of interest to junior doctors being trained in endoscopic techniques because it could speed up their learning. However, it should be noted that the navigation system serves as an adjunct to a surgeon's skills and knowledge, not as a substitute.
ER  -
TY  - JOUR
AU  - Liang, Jack T.
AU  - Doke, Takehito
AU  - Onogi, Shinya
AU  - Ohashi, Satoru
AU  - Ohnishi, Isao
AU  - Sakuma, Ichiro
AU  - Nakajima, Yoshikazu
T1  - A fluorolaser navigation system to guide linear surgical tool insertion.
JO  - International journal of computer assisted radiology and surgery
Y1  - 2012
VL  - 7

SP  - 931
EP  - 939


KW  - Calibration; Feasibility Studies; Fluoroscopy; Humans; Imaging
KW  - Three-Dimensional; Lasers; Orthopedic Procedures
KW  - methods; Phantoms
KW  - Imaging; Software; Surgery
KW  - Computer-Assisted
KW  - methods


N1  - 1861-6429 Owner: NLM


N2  - Conventional navigation systems for minimally invasive orthopedic surgery require a secondary monitor to display guidance information generated with CT or MRI images. Newer systems use augmented reality to project surgical plans into binocular glasses. These surgical procedures are often mentally challenging and cumbersome to perform. A comprehensive surgical navigation system for direct guidance while minimizing radiation exposure was designed and built. System accuracy was evaluated using in vitro needle insertion experiments. The fluoroscopic-based navigation technique is combined with an existing laser guidance technique. As a result, the combined system is capable of surgical planning using two or more X-ray images rather than CT or MRI scans. Guidance information is directly projected onto the patient using two laser beams and not via a secondary monitor. We performed 15 in vitro needle insertion experiments as well as 6 phantom pedicle screw insertion experiments to validate navigation system accuracy. The planning accuracy of the system was found to be 2.32 mm and 2.28°, while its overall guidance accuracy was found to be 2.40 mm and 2.39°. System feasibility was demonstrated by successfully performing percutaneous pin insertion on phantoms. Quantitative and qualitative evaluations of the fluorolaser navigation system show that it can support accurate guidance and intuitive surgical tool insertion procedures without preoperative 3D image volumes and registration processes.
ER  -
TY  - JOUR
AU  - Lin, Chien-Yu
AU  - Chang, Yu-Ming
T1  - Interactive augmented reality using Scratch 2.0 to improve physical activities for children with developmental disabilities.
JO  - Research in developmental disabilities
Y1  - 2015
VL  - 37

SP  - 1
EP  - 8


KW  - Cerebral Palsy
KW  - rehabilitation; Child; Child
KW  - Preschool; Developmental Disabilities
KW  - rehabilitation; Female; Humans; Male; Motivation; Motor Activity; Physical Therapy Modalities; User-Computer Interface; Video Games; Augmented-reality; Disabilities; Scratch 2.0; Webcam


N1  - 1873-3379 Owner: NLM


N2  - This study uses a body motion interactive game developed in Scratch 2.0 to enhance the body strength of children with disabilities. Scratch 2.0, using an augmented-reality function on a program platform, creates real world and virtual reality displays at the same time. This study uses a webcam integration that tracks movements and allows participants to interact physically with the project, to enhance the motivation of children with developmental disabilities to perform physical activities. This study follows a single-case research using an ABAB structure, in which A is the baseline and B is the intervention. The experimental period was 2 months. The experimental results demonstrated that the scores for 3 children with developmental disabilities increased considerably during the intervention phrases. The developmental applications of these results are also discussed.
ER  -
TY  - JOUR
AU  - Lin, Li
AU  - Shi, Yunyong
AU  - Tan, Andy
AU  - Bogari, Melia
AU  - Zhu, Ming
AU  - Xin, Yu
AU  - Xu, Haisong
AU  - Zhang, Yan
AU  - Xie, Le
AU  - Chai, Gang
T1  - Mandibular angle split osteotomy based on a novel augmented reality navigation using specialized robot-assisted arms--A feasibility study.
JO  - Journal of cranio-maxillo-facial surgery : official publication of the European Association for Cranio-Maxillo-Facial Surgery
Y1  - 2016
VL  - 44

SP  - 215
EP  - 223


KW  - Feasibility Studies; Humans; Mandible; Osteotomy
KW  - methods; Robotic Surgical Procedures
KW  - instrumentation
KW  - methods; Surgery
KW  - Computer-Assisted; User-Computer Interface; Augmented reality; Computer-assisted surgery; Mandibular angle split osteotomy; Robot-assisted surgery


N1  - 1878-4119 Owner: NLM


N2  - Augmented reality (AR) navigation, is a visible 3-dimensional display technology, that, when combined with robot-assisted surgery (RAS), allows precision and automation in operational procedures. In this study, we used an innovative, minimally invasive, simplified operative method to position the landmarks and specialized robot-assisted arms to apply in a rapid protyping (RP) model. This is the first report of the use of AR and RAS technology in craniomaxillofacial surgery. Five patients with prominent mandibular angle were randomly chosen for this feasibility study. We reconstructed the mandibular modules and created preoperational plans as semi-embedded and nail-fixation modules for an easy registration procedure. The left side of the mandibular modules comprised the experimental groups with use of a robot, and the right sides comprised the control groups without a robot. With AR Toolkits program tracking and display system applied, we carried out the operative plans and measured the error. Both groups were successfully treated in this study, but the RAS was more accurate and stable. The average position and angle were significant (p < 0.01) between the 2 groups. This study reports a novel augmented reality navigation with specialized robot-assisted arms for mandibular angle split osteotomy. AR and RAS can be helpful for patients undergoing craniomaxillofacial surgery.
ER  -
TY  - JOUR
AU  - Lin, Yen-Kun
AU  - Yau, Hong-Tzong
AU  - Wang, I.-Chung
AU  - Zheng, Cheng
AU  - Chung, Kwok-Hung
T1  - A novel dental implant guided surgery based on integration of surgical template and augmented reality.
JO  - Clinical implant dentistry and related research
Y1  - 2015
VL  - 17

SP  - 543
EP  - 553


KW  - Clinical Competence; Computer-Aided Design; Dental Implantation
KW  - Endosseous
KW  - methods; Dental Implants; Dental Models; Humans; In Vitro Techniques; Mouth
KW  - Edentulous
KW  - surgery; Osteotomy; Surgery
KW  - Computer-Assisted
KW  - methods; Tomography
KW  - X-Ray Computed; User-Computer Interface; accuracy; augmented reality; dental implants; guided implant surgery; surgical template


N1  - 1708-8208 Owner: NLM


N2  - Stereoscopic visualization concept combined with head-mounted displays may increase the accuracy of computer-aided implant surgery. The aim of this study was to develop an augmented reality-based dental implant placement system and evaluate the accuracy of the virtually planned versus the actual prepared implant site created in vitro. Four fully edentulous mandibular and four partially edentulous maxillary duplicated casts were used. Six implants were planned in the mandibular and four in the maxillary casts. A total of 40 osteotomy sites were prepared in the casts using stereolithographic template integrated with augmented reality-based surgical simulation. During the surgery, the dentist could be guided accurately through a head-mounted display by superimposing the virtual auxiliary line and the drill stop. The deviation between planned and prepared positions of the implants was measured via postoperative computer tomography generated scan images. Mean and standard deviation of the discrepancy between planned and prepared sites at the entry point, apex, angle, depth, and lateral locations were 0.50 ± 0.33 mm, 0.96 ± 0.36 mm, 2.70 ± 1.55°, 0.33 ± 0.27 mm, and 0.86 ± 0.34 mm, respectively, for the fully edentulous mandible, and 0.46 ± 0.20 mm, 1.23 ± 0.42 mm, 3.33 ± 1.42°, 0.48 ± 0.37 mm, and 1.1 ± 0.39 mm, respectively, for the partially edentulous maxilla. There was a statistically significant difference in the apical deviation between maxilla and mandible in this surgical simulation (p < .05). Deviation of implant placement from planned position was significantly reduced by integrating surgical template and augmented reality technology.
ER  -
TY  - JOUR
AU  - Liu, Miao
AU  - Yang, Shourui
AU  - Wang, Zhangying
AU  - Huang, Shujun
AU  - Liu, Yue
AU  - Niu, Zhenqi
AU  - Zhang, Xiaoxuan
AU  - Zhu, Jigui
AU  - Zhang, Zonghua
T1  - Generic precise augmented reality guiding system and its calibration method based on 3D virtual model.
JO  - Optics express
Y1  - 2016/05
VL  - 24

SP  - 12026
EP  - 12042


N1  - 1094-4087 Owner: NLM


N2  - Augmented reality system can be applied to provide precise guidance for various kinds of manual works. The adaptability and guiding accuracy of such systems are decided by the computational model and the corresponding calibration method. In this paper, a novel type of augmented reality guiding system and the corresponding designing scheme are proposed. Guided by external positioning equipment, the proposed system can achieve high relative indication accuracy in a large working space. Meanwhile, the proposed system is realized with a digital projector and the general back projection model is derived with geometry relationship between digitized 3D model and the projector in free space. The corresponding calibration method is also designed for the proposed system to obtain the parameters of projector. To validate the proposed back projection model, the coordinate data collected by a 3D positioning equipment is used to calculate and optimize the extrinsic parameters. The final projecting indication accuracy of the system is verified with subpixel pattern projecting technique.
ER  -
TY  - JOUR
AU  - Liu, Runpeng
AU  - Salisbury, Joseph P.
AU  - Vahabzadeh, Arshya
AU  - Sahin, Ned T.
T1  - Feasibility of an Autism-Focused Augmented Reality Smartglasses System for Social Communication and Behavioral Coaching.
JO  - Frontiers in pediatrics
Y1  - 2017
VL  - 5

SP  - 145
EP  - 145


KW  - augmented reality; autism spectrum disorder; education; feasibility; smartglasses; stimulant; tolerability; virtual reality


N1  - 2296-2360 Owner: NLM


N2  - Autism spectrum disorder (ASD) is a childhood-onset neurodevelopmental disorder with a rapidly rising prevalence, currently affecting 1 in 68 children, and over 3.5 million people in the United States. Current ASD interventions are primarily based on in-person behavioral therapies that are both costly and difficult to access. These interventions aim to address some of the fundamental deficits that clinically characterize ASD, including deficits in social communication, and the presence of stereotypies, and other autism-related behaviors. Current diagnostic and therapeutic approaches seldom rely on quantitative data measures of symptomatology, severity, or condition trajectory. Given the current situation, we report on the Brain Power System (BPS), a digital behavioral aid with quantitative data gathering and reporting features. The BPS includes customized smartglasses, providing targeted personalized coaching experiences through a family of gamified augmented-reality applications utilizing artificial intelligence. These applications provide children and adults with coaching for emotion recognition, face directed gaze, eye contact, and behavioral self-regulation. This preliminary case report, part of a larger set of upcoming research reports, explores the feasibility of the BPS to provide coaching in two boys with clinically diagnosed ASD, aged 8 and 9 years. The coaching intervention was found to be well tolerated and rated as being both engaging and fun. Both males could easily use the system, and no technical problems were noted. During the intervention, caregivers reported improved non-verbal communication, eye contact, and social engagement during the intervention. Both boys demonstrated decreased symptoms of ASD, as measured by the aberrant behavior checklist at 24-h post-intervention. Specifically, both cases demonstrated improvements in irritability, lethargy, stereotypy, hyperactivity/non-compliance, and inappropriate speech. Smartglasses using augmented reality may have an important future role in helping address the therapeutic needs of children with ASD. Quantitative data gathering from such sensor-rich systems may allow for digital phenotyping and the refinement of social communication constructs of the research domain criteria. This report provides evidence for the feasibility, usability, and tolerability of one such specialized smartglasses system.
ER  -
TY  - JOUR
AU  - Liu, Wen P.
AU  - Azizian, Mahdi
AU  - Sorger, Jonathan
AU  - Taylor, Russell H.
AU  - Reilly, Brian K.
AU  - Cleary, Kevin
AU  - Preciado, Diego
T1  - Cadaveric feasibility study of da Vinci Si-assisted cochlear implant with augmented visual navigation for otologic surgery.
JO  - JAMA otolaryngology-- head & neck surgery
Y1  - 2014
VL  - 140

SP  - 208
EP  - 214


KW  - Cadaver; Cochlear Implants; Cone-Beam Computed Tomography; Feasibility Studies; Hearing Loss
KW  - diagnostic imaging
KW  - surgery; Humans; Otologic Surgical Procedures
KW  - methods; Robotics
KW  - instrumentation; Surgery
KW  - Computer-Assisted
KW  - methods; Temporal Bone
KW  - surgery


N1  - 2168-619X Owner: NLM


N2  - To our knowledge, this is the first reported cadaveric feasibility study of a master-slave-assisted cochlear implant procedure in the otolaryngology-head and neck surgery field using the da Vinci Si system (da Vinci Surgical System; Intuitive Surgical, Inc). We describe the surgical workflow adaptations using a minimally invasive system and image guidance integrating intraoperative cone beam computed tomography through augmented reality. To test the feasibility of da Vinci Si-assisted cochlear implant surgery with augmented reality, with visualization of critical structures and facilitation with precise cochleostomy for electrode insertion. Cadaveric case study of bilateral cochlear implant approaches conducted at Intuitive Surgical Inc, Sunnyvale, California. Bilateral cadaveric mastoidectomies, posterior tympanostomies, and cochleostomies were performed using the da Vinci Si system on a single adult human donor cadaveric specimen. Radiographic confirmation of successful cochleostomies, placement of a phantom cochlear implant wire, and visual confirmation of critical anatomic structures (facial nerve, cochlea, and round window) in augmented stereoendoscopy. With a surgical mean time of 160 minutes per side, complete bilateral cochlear implant procedures were successfully performed with no violation of critical structures, notably the facial nerve, chorda tympani, sigmoid sinus, dura, or ossicles. Augmented reality image overlay of the facial nerve, round window position, and basal turn of the cochlea was precise. Postoperative cone beam computed tomography scans confirmed successful placement of the phantom implant electrode array into the basal turn of the cochlea. To our knowledge, this is the first study in the otolaryngology-head and neck surgery literature examining the use of master-slave-assisted cochleostomy with augmented reality for cochlear implants using the da Vinci Si system. The described system for cochleostomy has the potential to improve the surgeon's confidence, as well as surgical safety, efficiency, and precision by filtering tremor. The integration of augmented reality may be valuable for surgeons dealing with complex cases of congenital anatomic abnormality, for revision cochlear implant with distorted anatomy and poorly pneumatized mastoids, and as a method of interactive teaching. Further research into the cost-benefit ratio of da Vinci Si-assisted otologic surgery, as well as refinements of the proposed workflow, are required before considering clinical studies.
ER  -
TY  - JOUR
AU  - Liu, Wen P.
AU  - Richmon, Jeremy D.
AU  - Sorger, Jonathan M.
AU  - Azizian, Mahdi
AU  - Taylor, Russell H.
T1  - Augmented reality and cone beam CT guidance for transoral robotic surgery.
JO  - Journal of robotic surgery
Y1  - 2015
VL  - 9

SP  - 223
EP  - 233


KW  - Animals; Cone-Beam Computed Tomography
KW  - methods; Feasibility Studies; Oral Surgical Procedures
KW  - methods; Phantoms
KW  - Imaging; Robotic Surgical Procedures
KW  - methods; Swine; Tongue
KW  - surgery; User-Computer Interface; Cone beam computed tomography; Image-guided robotic surgery; Transoral robotic surgery; Video augmentation; da Vinci


N1  - 1863-2491 Owner: NLM


N2  - In transoral robotic surgery preoperative image data do not reflect large deformations of the operative workspace from perioperative setup. To address this challenge, in this study we explore image guidance with cone beam computed tomographic angiography to guide the dissection of critical vascular landmarks and resection of base-of-tongue neoplasms with adequate margins for transoral robotic surgery. We identify critical vascular landmarks from perioperative c-arm imaging to augment the stereoscopic view of a da Vinci si robot in addition to incorporating visual feedback from relative tool positions. Experiments resecting base-of-tongue mock tumors were conducted on a series of ex vivo and in vivo animal models comparing the proposed workflow for video augmentation to standard non-augmented practice and alternative, fluoroscopy-based image guidance. Accurate identification of registered augmented critical anatomy during controlled arterial dissection and en bloc mock tumor resection was possible with the augmented reality system. The proposed image-guided robotic system also achieved improved resection ratios of mock tumor margins (1.00) when compared to control scenarios (0.0) and alternative methods of image guidance (0.58). The experimental results show the feasibility of the proposed workflow and advantages of cone beam computed tomography image guidance through video augmentation of the primary stereo endoscopy as compared to control and alternative navigation methods.
ER  -
TY  - JOUR
AU  - Liu, Xinyang
AU  - Kang, Sukryool
AU  - Plishker, William
AU  - Zaki, George
AU  - Kane, Timothy D.
AU  - Shekhar, Raj
T1  - Laparoscopic stereoscopic augmented reality: toward a clinically viable electromagnetic tracking solution.
JO  - Journal of medical imaging (Bellingham, Wash.)
Y1  - 2016
VL  - 3

SP  - 045001
EP  - 045001


KW  - augmented reality; camera calibration; electromagnetic tracking; stereoscopic laparoscopy; ultrasound calibration


N1  - 2329-4302 Owner: NLM


N2  - The purpose of this work was to develop a clinically viable laparoscopic augmented reality (AR) system employing stereoscopic (3-D) vision, laparoscopic ultrasound (LUS), and electromagnetic (EM) tracking to achieve image registration. We investigated clinically feasible solutions to mount the EM sensors on the 3-D laparoscope and the LUS probe. This led to a solution of integrating an externally attached EM sensor near the imaging tip of the LUS probe, only slightly increasing the overall diameter of the probe. Likewise, a solution for mounting an EM sensor on the handle of the 3-D laparoscope was proposed. The spatial image-to-video registration accuracy of the AR system was measured to be [Formula: see text] and [Formula: see text] for the left- and right-eye channels, respectively. The AR system contributed 58-ms latency to stereoscopic visualization. We further performed an animal experiment to demonstrate the use of the system as a visualization approach for laparoscopic procedures. In conclusion, we have developed an integrated, compact, and EM tracking-based stereoscopic AR visualization system, which has the potential for clinical use. The system has been demonstrated to achieve clinically acceptable accuracy and latency. This work is a critical step toward clinical translation of AR visualization for laparoscopic procedures.
ER  -
TY  - JOUR
AU  - Liu, Xinyang
AU  - Plishker, William
AU  - Zaki, George
AU  - Kang, Sukryool
AU  - Kane, Timothy D.
AU  - Shekhar, Raj
T1  - On-demand calibration and evaluation for electromagnetically tracked laparoscope in augmented reality visualization.
JO  - International journal of computer assisted radiology and surgery
Y1  - 2016
VL  - 11

SP  - 1163
EP  - 1171


KW  - Calibration; Electromagnetic Phenomena; Equipment Design; Humans; Laparoscopes; Laparoscopy; Phantoms
KW  - Imaging; User-Computer Interface; Augmented reality; Camera calibration; Electromagnetic tracking; Laparoscopic procedure; Laparoscopic visualization


N1  - 1861-6429 Owner: NLM


N2  - Common camera calibration methods employed in current laparoscopic augmented reality systems require the acquisition of multiple images of an entire checkerboard pattern from various poses. This lengthy procedure prevents performing laparoscope calibration in the operating room (OR). The purpose of this work was to develop a fast calibration method for electromagnetically (EM) tracked laparoscopes, such that the calibration can be performed in the OR on demand. We designed a mechanical tracking mount to uniquely and snugly position an EM sensor to an appropriate location on a conventional laparoscope. A tool named fCalib was developed to calibrate intrinsic camera parameters, distortion coefficients, and extrinsic parameters (transformation between the scope lens coordinate system and the EM sensor coordinate system) using a single image that shows an arbitrary portion of a special target pattern. For quick evaluation of calibration results in the OR, we integrated a tube phantom with fCalib prototype and overlaid a virtual representation of the tube on the live video scene. We compared spatial target registration error between the common OpenCV method and the fCalib method in a laboratory setting. In addition, we compared the calibration re-projection error between the EM tracking-based fCalib and the optical tracking-based fCalib in a clinical setting. Our results suggest that the proposed method is comparable to the OpenCV method. However, changing the environment, e.g., inserting or removing surgical tools, might affect re-projection accuracy for the EM tracking-based approach. Computational time of the fCalib method averaged 14.0 s (range 3.5 s-22.7 s). We developed and validated a prototype for fast calibration and evaluation of EM tracked conventional (forward viewing) laparoscopes. The calibration method achieved acceptable accuracy and was relatively fast and easy to be performed in the OR on demand.
ER  -
TY  - JOUR
AU  - Llena, C.
AU  - Folguera, S.
AU  - Forner, L.
AU  - Rodríguez-Lozano, F. J.
T1  - Implementation of augmented reality in operative dentistry learning.
JO  - European journal of dental education : official journal of the Association for Dental Education in Europe
Y1  - 2018
VL  - 22

SP  - e122
EP  - e130


KW  - Adult; Clinical Competence; Dental Cavity Preparation; Dentistry
KW  - Operative
KW  - education; Education
KW  - Dental
KW  - methods; Female; Humans; Job Satisfaction; Learning; Male; Models
KW  - Educational; Virtual Reality; Young Adult; augmented reality; cavity design; teaching innovation


N1  - 1600-0579 Owner: NLM


N2  - To evaluate the efficacy of augmented reality (AR) in the gaining of knowledge and skills amongst dental students in the design of cavity preparations and analyse their degree of satisfaction. AR cavity models were prepared for use with computers and mobile devices. Forty-one students were divided into two groups (traditional teaching methods vs AR). Questionnaires were designed to evaluate knowledge and skills, with the administration of a satisfaction questionnaire for those using AR. The degree of compliance with the standards in cavity design was assessed. The Mann-Whitney U-test was used to compare knowledge and skills between the two groups, and the Wilcoxon test was applied to compare intragroup differences. The chi-square test in turn was used to compare the qualitative parameters of the cavity designs between the groups. Statistical significance was considered for P<.05 in all cases. No significant differences were observed in level of knowledge before, immediately after or 6 months after teaching between the two groups (P>.05). Although the results corresponding to most of the studied skills parameters were better in the experimental group, significant differences (P<.05) were only founded for cavity depth and extent for Class I and divergence of the buccal and lingual walls for the Class II. The experience was rated as favourable or very favourable by 100% of the participants. The students showed preference for computers (60%) vs mobile devices (10%). The AR techniques favoured the gaining of knowledge and skills and were regarded as a useful tool by the students.
ER  -
TY  - JOUR
AU  - Londei, Roberto
AU  - Esposito, Marco
AU  - Diotte, Benoit
AU  - Weidert, Simon
AU  - Euler, Ekkehard
AU  - Thaller, Peter
AU  - Navab, Nassir
AU  - Fallavollita, Pascal
T1  - Intra-operative augmented reality in distal locking.
JO  - International journal of computer assisted radiology and surgery
Y1  - 2015
VL  - 10

SP  - 1395
EP  - 1403


KW  - Algorithms; Bone Nails; Bone and Bones
KW  - pathology; Computer Graphics; Computer Simulation; Equipment Design; Fluoroscopy
KW  - instrumentation
KW  - methods; Fracture Fixation
KW  - Intramedullary
KW  - methods; Humans; Image Processing
KW  - Computer-Assisted; Intraoperative Period; Orthopedic Procedures; Phantoms
KW  - Imaging; Reproducibility of Results; Video Recording; X-Rays


N1  - 1861-6429 Owner: NLM


N2  - To design an augmented reality solution that assists surgeons during the distal locking of intramedullary nailing procedures. Traditionally, the procedure is performed under X-ray guidance and requires a significant amount of time and radiation exposure. To absolve these complications, we propose video guidance that allows surgeons to achieve both the down-the-beam position of the intramedullary nail and its subsequent locking. For the down-the-beam position, the IM nail pose in X-ray is calculated using a 2D/3D registration scheme and later related to the patient leg pose which is calculated using video-tracked AR markers. For the distal locking, surgeons use an augmented radiolucent drill in which its tip position is detected and tracked in real-time under video guidance. To evaluate the feasibility of our solution, we performed a preclinical study on dry bone phantom with the participation of four clinicians. Participants achieved 100 % success rate in the down-the beam positioning and 93 % success rate in distal locking using only two X-ray images in 100 s. We confirmed that intra-operative navigation using augmented reality provides an alternative way to perform distal locking in a safe and timely manner.
ER  -
TY  - JOUR
AU  - López-Mir, F.
AU  - Naranjo, V.
AU  - Fuertes, J. J.
AU  - Alcañiz, M.
AU  - Bueno, J.
AU  - Pareja, E.
T1  - Design and validation of an augmented reality system for laparoscopic surgery in a real environment.
JO  - BioMed research international
Y1  - 2013
VL  - 2013

SP  - 758491
EP  - 758491


KW  - Computer Systems; Humans; Laparoscopy
KW  - instrumentation
KW  - methods; Video-Assisted Surgery
KW  - methods


N1  - 2314-6141 Owner: NLM


N2  - This work presents the protocol carried out in the development and validation of an augmented reality system which was installed in an operating theatre to help surgeons with trocar placement during laparoscopic surgery. The purpose of this validation is to demonstrate the improvements that this system can provide to the field of medicine, particularly surgery. Two experiments that were noninvasive for both the patient and the surgeon were designed. In one of these experiments the augmented reality system was used, the other one was the control experiment, and the system was not used. The type of operation selected for all cases was a cholecystectomy due to the low degree of complexity and complications before, during, and after the surgery. The technique used in the placement of trocars was the French technique, but the results can be extrapolated to any other technique and operation. Four clinicians and ninety-six measurements obtained of twenty-four patients (randomly assigned in each experiment) were involved in these experiments. The final results show an improvement in accuracy and variability of 33% and 63%, respectively, in comparison to traditional methods, demonstrating that the use of an augmented reality system offers advantages for trocar placement in laparoscopic surgery.
ER  -
TY  - JOUR
AU  - Loukas, Constantinos
AU  - Lahanas, Vasileios
AU  - Georgiou, Evangelos
T1  - An integrated approach to endoscopic instrument tracking for augmented reality applications in surgical simulation training.
JO  - The international journal of medical robotics + computer assisted surgery : MRCAS
Y1  - 2013
VL  - 9

SP  - e34
EP  - e51


KW  - Algorithms; Computer-Assisted Instruction
KW  - instrumentation; Endoscopes; Endoscopy
KW  - education
KW  - instrumentation; Equipment Design; Equipment Failure Analysis; Humans; Phantoms
KW  - Imaging; Reproducibility of Results; Robotics
KW  - instrumentation; Sensitivity and Specificity; Surgery
KW  - Computer-Assisted
KW  - instrumentation
KW  - methods; Systems Integration; User-Computer Interface; augmented reality; instrument tracking; laparoscopic training; occlusion handling; surgical simulation


N1  - 1478-596X Owner: NLM


N2  - Despite the popular use of virtual and physical reality simulators in laparoscopic training, the educational potential of augmented reality (AR) has not received much attention. A major challenge is the robust tracking and three-dimensional (3D) pose estimation of the endoscopic instrument, which are essential for achieving interaction with the virtual world and for realistic rendering when the virtual scene is occluded by the instrument. In this paper we propose a method that addresses these issues, based solely on visual information obtained from the endoscopic camera. Two different tracking algorithms are combined for estimating the 3D pose of the surgical instrument with respect to the camera. The first tracker creates an adaptive model of a colour strip attached to the distal part of the tool (close to the tip). The second algorithm tracks the endoscopic shaft, using a combined Hough-Kalman approach. The 3D pose is estimated with perspective geometry, using appropriate measurements extracted by the two trackers. The method has been validated on several complex image sequences for its tracking efficiency, pose estimation accuracy and applicability in AR-based training. Using a standard endoscopic camera, the absolute average error of the tip position was 2.5 mm for working distances commonly found in laparoscopic training. The average error of the instrument's angle with respect to the camera plane was approximately 2°. The results are also supplemented by video segments of laparoscopic training tasks performed in a physical and an AR environment. The experiments yielded promising results regarding the potential of applying AR technologies for laparoscopic skills training, based on a computer vision framework. The issue of occlusion handling was adequately addressed. The estimated trajectory of the instruments may also be used for surgical gesture interpretation and assessment.
ER  -
TY  - JOUR
AU  - Loy Rodas, Nicolas
AU  - Barrera, Fernando
AU  - Padoy, Nicolas
T1  - See It With Your Own Eyes: Markerless Mobile Augmented Reality for Radiation Awareness in the Hybrid Room.
JO  - IEEE transactions on bio-medical engineering
Y1  - 2017
VL  - 64

SP  - 429
EP  - 440


KW  - Calibration; Computer Graphics; Environmental Monitoring
KW  - methods; Humans; Image Processing
KW  - Computer-Assisted
KW  - methods; Radiation Dosage; Radiography; Safety; Surgery
KW  - Computer-Assisted; User-Computer Interface; Video Recording


N1  - 1558-2531 Owner: NLM


N2  - We present an approach to provide awareness to the harmful ionizing radiation generated during X-ray-guided minimally invasive procedures. A hand-held screen is used to display directly in the user's view information related to radiation safety in a mobile augmented reality (AR) manner. Instead of using markers, we propose a method to track the observer's viewpoint, which relies on the use of multiple RGB-D sensors and combines equipment detection for tracking initialization with a KinectFusion-like approach for frame-to-frame tracking. Two of the sensors are ceiling-mounted and a third one is attached to the hand-held screen. The ceiling cameras keep an updated model of the room's layout, which is used to exploit context information and improve the relocalization procedure. The system is evaluated on a multicamera dataset generated inside an operating room (OR) and containing ground-truth poses of the AR display. This dataset includes a wide variety of sequences with different scene configurations, occlusions, motion in the scene, and abrupt viewpoint changes. Qualitative results illustrating the different AR visualization modes for radiation awareness provided by the system are also presented. Our approach allows the user to benefit from a large AR visualization area and permits to recover from tracking failure caused by vast motion or changes in the scene just by looking at a piece of equipment. The system enables the user to see the 3-D propagation of radiation, the medical staff's exposure, and/or the doses deposited on the patient's surface as seen through his own eyes.
ER  -
TY  - JOUR
AU  - Loy Rodas, Nicolas
AU  - Padoy, Nicolas
T1  - Seeing is believing: increasing intraoperative awareness to scattered radiation in interventional procedures by combining augmented reality, Monte Carlo simulations and wireless dosimeters.
JO  - International journal of computer assisted radiology and surgery
Y1  - 2015
VL  - 10

SP  - 1181
EP  - 1191


KW  - Computer Simulation; Humans; Imaging
KW  - Three-Dimensional
KW  - instrumentation
KW  - methods; Intraoperative Awareness; Minimally Invasive Surgical Procedures
KW  - methods; Models
KW  - Theoretical; Monte Carlo Method; Radiometry
KW  - instrumentation; Surgery
KW  - Computer-Assisted
KW  - methods


N1  - 1861-6429 Owner: NLM


N2  - Surgical staff performing image-guided minimally invasive surgical procedures are chronically exposed to harmful ionizing radiation. Currently, no means exist to intraoperatively depict the 3D shape and intensity of scattered radiation fields or to assess the body-part exposure of clinicians. We propose a system for simulating and visualizing intraoperative scattered radiation using augmented reality. We use a multi-camera RGBD system to obtain a 3D point cloud reconstruction of the current room layout. The positions of the clinicians, patient, table and C-arm are used to build a radiation propagation simulation model and compute the deposited dose distribution in the room. We use wireless dosimeters to calibrate the simulation and to evaluate its accuracy at each time step. The computed 3D risk map is shown in an augmented reality manner by overlaying the simulation results onto the 3D model. Several 3D visualizations showing scattered radiation propagation, clinicians' body-part exposure and radiation risk maps under different irradiation conditions are proposed. The system is evaluated in an operating room equipped with a robotized X-ray imaging device by comparing the radiation simulation results to experimental measurements under several X-ray acquisition setups and room configurations. The proposed system is capable to display intraoperative scattered radiation intuitively in 3D by using augmented reality. This can have a strong impact on improving clinicians' awareness of their exposure to ionizing radiation and on reducing overexposure risks.
ER  -
TY  - JOUR
AU  - Lozano-Quilis, Jose-Antonio
AU  - Gil-Gómez, Hermenegildo
AU  - Gil-Gómez, Jose-Antonio
AU  - Albiol-Pérez, Sergio
AU  - Palacios-Navarro, Guillermo
AU  - Fardoun, Habib M.
AU  - Mashat, Abdulfattah S.
T1  - Virtual rehabilitation for multiple sclerosis using a kinect-based system: randomized controlled trial.
JO  - JMIR serious games
Y1  - 2014
VL  - 2

SP  - e12
EP  - e12


KW  - augmented reality; motor rehabilitation; multiple sclerosis; natural interfaces; virtual reality


N1  - 2291-9279 Owner: NLM


N2  - The methods used for the motor rehabilitation of patients with neurological disorders include a number of different rehabilitation exercises. For patients who have been diagnosed with multiple sclerosis (MS), the performance of motor rehabilitation exercises is essential. Nevertheless, this rehabilitation may be tedious, negatively influencing patients' motivation and adherence to treatment. We present RemoviEM, a system based on Kinect that uses virtual reality (VR) and natural user interfaces (NUI) to offer patients with MS an intuitive and motivating way to perform several motor rehabilitation exercises. It offers therapists a new motor rehabilitation tool for the rehabilitation process, providing feedback on the patient's progress. Moreover, it is a low-cost system, a feature that can facilitate its integration in clinical rehabilitation centers. A randomized and controlled single blinded study was carried out to assess the influence of a Kinect-based virtual rehabilitation system on the balance rehabilitation of patients with MS. This study describes RemoviEM and evaluates its effectiveness compared to standard rehabilitation. To achieve this objective, a clinical trial was carried out. Eleven patients from a MS association participated in the clinical trial. The mean age was 44.82 (SD 10.44) and the mean time from diagnosis (years) was 9.77 (SD 10.40). Clinical effectiveness was evaluated using clinical balance scales. Significant group-by-time interaction was detected in the scores of the Berg Balance Scale (P=.011) and the Anterior Reach Test in standing position (P=.011). Post-hoc analysis showed greater improvement in the experimental group for these variables than in the control group for these variables. The Suitability Evaluation Questionnaire (SEQ) showed good results in usability, acceptance, security, and safety for the evaluated system. The results obtained suggest that RemoviEM represents a motivational and effective alternative to traditional motor rehabilitation for MS patients. These results have encouraged us to improve the system with new exercises, which are currently being developed.
ER  -
TY  - JOUR
AU  - Luó, Xióngbiāo
AU  - Feuerstein, Marco
AU  - Kitasaka, Takayuki
AU  - Mori, Kensaku
T1  - Robust bronchoscope motion tracking using sequential Monte Carlo methods in navigated bronchoscopy: dynamic phantom and patient validation.
JO  - International journal of computer assisted radiology and surgery
Y1  - 2012/05
VL  - 7

SP  - 371
EP  - 387


KW  - Algorithms; Artificial Intelligence; Bronchoscopes; Bronchoscopy
KW  - methods; Electromagnetic Phenomena; Equipment Design; Humans; Image Interpretation
KW  - Computer-Assisted; Imaging
KW  - Three-Dimensional
KW  - methods; Monte Carlo Method; Motion; Pattern Recognition
KW  - Automated
KW  - methods; Phantoms
KW  - Imaging; Reproducibility of Results; Video Recording


N1  - 1861-6429 Owner: NLM


N2  - Accurate and robust estimates of camera position and orientation in a bronchoscope are required for navigation. Fusion of pre-interventional information (e.g., CT, MRI, or US) and intra-interventional information (e.g., bronchoscopic video) were incorporated into a navigation system to provide physicians with an augmented reality environment for bronchoscopic interventions. Two approaches were used to predict bronchoscope movements by incorporating sequential Monte Carlo (SMC) simulation including (1) image-based tracking techniques and (2) electromagnetic tracking (EMT) methods. SMC simulation was introduced to model ambiguities or uncertainties that occurred in image- and EMT-based bronchoscope tracking. Scale invariant feature transform (SIFT) features were employed to overcome the limitations of image-based motion tracking methods. Validation was performed on five phantom and ten human case datasets acquired in the supine position. For dynamic phantom validation, the EMT-SMC simulation method improved the tracking performance of the successfully registered bronchoscopic video frames by 12.7% compared with a hybrid-based method. In comparisons between tracking results and ground truth, the accuracy of the EMT-SMC simulation method was 1.51 mm (positional error) and 5.44° (orientation error). During patient assessment, the SIFT-SMC simulation scheme was more stable or robust than a previous image-based approach for bronchoscope motion estimation, showing 23.6% improvement of successfully tracked frames. Comparing the estimates of our method to ground truth, the position and orientation errors are 3.72 mm and 10.2°, while those of our previous image-based method were at least 7.77 mm and 19.3°. The computational times of our EMT- and SIFT-SMC simulation methods were 0.9 and 1.2 s per frame, respectively. The SMC simulation method was developed to model ambiguities that occur in bronchoscope tracking. This method more stably and accurately predicts the bronchoscope camera position and orientation parameters, reducing uncertainties due to problematic bronchoscopic video frames and airway deformation during intra-bronchoscopy navigation.
ER  -
TY  - JOUR
AU  - Ma, Meng
AU  - Fallavollita, Pascal
AU  - Seelbach, Ina
AU  - Von Der Heide, Anna Maria
AU  - Euler, Ekkehard
AU  - Waschke, Jens
AU  - Navab, Nassir
T1  - Personalized augmented reality for anatomy education.
JO  - Clinical anatomy (New York, N.Y.)
Y1  - 2016/05
VL  - 29

SP  - 446
EP  - 453


KW  - Anatomy
KW  - education; Computer Simulation; Education
KW  - Medical
KW  - Undergraduate
KW  - methods; Humans; Imaging
KW  - Three-Dimensional
KW  - methods; Tomography
KW  - X-Ray Computed; User-Computer Interface; Video Games; anatomy; augmented reality; curriculum; education; students


N1  - 1098-2353 Owner: NLM


N2  - Anatomy education is a challenging but vital element in forming future medical professionals. In this work, a personalized and interactive augmented reality system is developed to facilitate education. This system behaves as a "magic mirror" which allows personalized in-situ visualization of anatomy on the user's body. Real-time volume visualization of a CT dataset creates the illusion that the user can look inside their body. The system comprises a RGB-D sensor as a real-time tracking device to detect the user moving in front of a display. In addition, the magic mirror system shows text information, medical images, and 3D models of organs that the user can interact with. Through the participation of 7 clinicians and 72 students, two user studies were designed to respectively assess the precision and acceptability of the magic mirror system for education. The results of the first study demonstrated that the average precision of the augmented reality overlay on the user body was 0.96 cm, while the results of the second study indicate 86.1% approval for the educational value of the magic mirror, and 91.7% approval for the augmented reality capability of displaying organs in three dimensions. The usefulness of this unique type of personalized augmented reality technology has been demonstrated in this paper.
ER  -
TY  - JOUR
AU  - Mahmoud, Nader
AU  - Grasa, Óscar G.
AU  - Nicolau, Stéphane A.
AU  - Doignon, Christophe
AU  - Soler, Luc
AU  - Marescaux, Jacques
AU  - Montiel, J. M. M.
T1  - On-patient see-through augmented reality based on visual SLAM.
JO  - International journal of computer assisted radiology and surgery
Y1  - 2017
VL  - 12

SP  - 1
EP  - 11


KW  - Anatomic Landmarks; Animals; Computers
KW  - Handheld; Humans; Imaging
KW  - Three-Dimensional
KW  - methods; Models
KW  - Anatomic; Phantoms
KW  - Imaging; Surgery
KW  - Computer-Assisted
KW  - methods; Swine; Augmented reality; Operating room; Registration; Surface meshes; Visual SLAM


N1  - 1861-6429 Owner: NLM


N2  - An augmented reality system to visualize a 3D preoperative anatomical model on intra-operative patient is proposed. The hardware requirement is commercial tablet-PC equipped with a camera. Thus, no external tracking device nor artificial landmarks on the patient are required. We resort to visual SLAM to provide markerless real-time tablet-PC camera location with respect to the patient. The preoperative model is registered with respect to the patient through 4-6 anchor points. The anchors correspond to anatomical references selected on the tablet-PC screen at the beginning of the procedure. Accurate and real-time preoperative model alignment (approximately 5-mm mean FRE and TRE) was achieved, even when anchors were not visible in the current field of view. The system has been experimentally validated on human volunteers, in vivo pigs and a phantom. The proposed system can be smoothly integrated into the surgical workflow because it: (1) operates in real time, (2) requires minimal additional hardware only a tablet-PC with camera, (3) is robust to occlusion, (4) requires minimal interaction from the medical staff.
ER  -
TY  - JOUR
AU  - Mahvash, Mehran
AU  - Besharati Tabrizi, Leila
T1  - A novel augmented reality system of image projection for image-guided neurosurgery.
JO  - Acta neurochirurgica
Y1  - 2013/05
VL  - 155

SP  - 943
EP  - 947


KW  - Head
KW  - surgery; Humans; Imaging
KW  - Three-Dimensional
KW  - methods; Neurosurgery
KW  - instrumentation
KW  - methods; Phantoms
KW  - Imaging; Surgery
KW  - Computer-Assisted
KW  - methods; User-Computer Interface; Video Recording


N1  - 0942-0940 Owner: NLM


N2  - Augmented reality systems combine virtual images with a real environment. To design and develop an augmented reality system for image-guided surgery of brain tumors using image projection. A virtual image was created in two ways: (1) MRI-based 3D model of the head matched with the segmented lesion of a patient using MRIcro software (version 1.4, freeware, Chris Rorden) and (2) Digital photograph based model in which the tumor region was drawn using image-editing software. The real environment was simulated with a head phantom. For direct projection of the virtual image to the head phantom, a commercially available video projector (PicoPix 1020, Philips) was used. The position and size of the virtual image was adjusted manually for registration, which was performed using anatomical landmarks and fiducial markers position. An augmented reality system for image-guided neurosurgery using direct image projection has been designed successfully and implemented in first evaluation with promising results. The virtual image could be projected to the head phantom and was registered manually. Accurate registration (mean projection error: 0.3 mm) was performed using anatomical landmarks and fiducial markers position. The direct projection of a virtual image to the patients head, skull, or brain surface in real time is an augmented reality system that can be used for image-guided neurosurgery. In this paper, the first evaluation of the system is presented. The encouraging first visualization results indicate that the presented augmented reality system might be an important enhancement of image-guided neurosurgery.
ER  -
TY  - JOUR
AU  - Mahvash, Mehran
AU  - Tabrizi, Leila Besharati
T1  - A novel augmented reality system of image projection for image-guided neurosurgery
JO  - Acta Neurochirurgica
Y1  - 2013/march
VL  - 155
IS  - 5
SP  - 943
EP  - 947


ER  -
TY  - JOUR
AU  - Marcus, Hani J.
AU  - Pratt, Philip
AU  - Hughes-Hallett, Archie
AU  - Cundy, Thomas P.
AU  - Marcus, Adam P.
AU  - Yang, Guang-Zhong
AU  - Darzi, Ara
AU  - Nandi, Dipankar
T1  - Comparative effectiveness and safety of image guidance systems in neurosurgery: a preclinical randomized study.
JO  - Journal of neurosurgery
Y1  - 2015
VL  - 123

SP  - 307
EP  - 313


KW  - Brain
KW  - surgery; Humans; Imaging
KW  - Three-Dimensional
KW  - instrumentation
KW  - methods; Neurosurgical Procedures
KW  - methods; Surgery
KW  - Computer-Assisted
KW  - methods; MARTYN = Modelled Anatomical Replica for Training Young Neurosurgeons; augmented reality; diagnostic and operative techniques; image guidance; minimally invasive surgery; neurosurgery


N1  - 1933-0693 Owner: NLM


N2  - Over the last decade, image guidance systems have been widely adopted in neurosurgery. Nonetheless, the evidence supporting the use of these systems in surgery remains limited. The aim of this study was to compare simultaneously the effectiveness and safety of various image guidance systems against that of standard surgery. In this preclinical, randomized study, 50 novice surgeons were allocated to one of the following groups: 1) no image guidance, 2) triplanar display, 3) always-on solid overlay, 4) always-on wire mesh overlay, and 5) on-demand inverse realism overlay. Each participant was asked to identify a basilar tip aneurysm in a validated model head. The primary outcomes were time to task completion (in seconds) and tool path length (in mm). The secondary outcomes were recognition of an unexpected finding (i.e., a surgical clip) and subjective depth perception using a Likert scale. The time to task completion and tool path length were significantly lower when using any form of image guidance compared with no image guidance (p < 0.001 and p = 0.003, respectively). The tool path distance was also lower in groups using augmented reality compared with triplanar display (p = 0.010). Always-on solid overlay resulted in the greatest inattentional blindness (20% recognition of unexpected finding). Wire mesh and on-demand overlays mitigated, but did not negate, inattentional blindness and were comparable to triplanar display (40% recognition of unexpected finding in all groups). Wire mesh and inverse realism overlays also resulted in better subjective depth perception than always-on solid overlay (p = 0.031 and p = 0.008, respectively). New augmented reality platforms may improve performance in less-experienced surgeons. However, all image display modalities, including existing triplanar displays, carry a risk of inattentional blindness.
ER  -
TY  - JOUR
AU  - Marker, David R.
AU  - U Thainual, Paweena
AU  - Ungi, Tamas
AU  - Flammang, Aaron J.
AU  - Fichtinger, Gabor
AU  - Iordachita, Iulian I.
AU  - Carrino, John A.
AU  - Fritz, Jan
T1  - 1.5 T augmented reality navigated interventional MRI: paravertebral sympathetic plexus injections.
JO  - Diagnostic and interventional radiology (Ankara, Turkey)
Y1  - 2017
VL  - 23

SP  - 227
EP  - 232


KW  - Aged; Aged
KW  - 80 and over; Cadaver; Contrast Media; Female; Gadolinium DTPA
KW  - administration & dosage; Humans; Image Enhancement
KW  - methods; Injections
KW  - Spinal
KW  - methods; Magnetic Resonance Imaging
KW  - Interventional
KW  - methods; Male; Middle Aged; Needles
KW  - statistics & numerical data; Prospective Studies; Sympathetic Nervous System
KW  - anatomy & histology


N1  - 1305-3612 Owner: NLM


N2  - The high contrast resolution and absent ionizing radiation of interventional magnetic resonance imaging (MRI) can be advantageous for paravertebral sympathetic nerve plexus injections. We assessed the feasibility and technical performance of MRI-guided paravertebral sympathetic injections utilizing augmented reality navigation and 1.5 T MRI scanner. A total of 23 bilateral injections of the thoracic (8/23, 35%), lumbar (8/23, 35%), and hypogastric (7/23, 30%) paravertebral sympathetic plexus were prospectively planned in twelve human cadavers using a 1.5 Tesla (T) MRI scanner and augmented reality navigation system. MRI-conditional needles were used. Gadolinium-DTPA-enhanced saline was injected. Outcome variables included the number of control magnetic resonance images, target error of the needle tip, punctures of critical nontarget structures, distribution of the injected fluid, and procedure length. Augmented-reality navigated MRI guidance at 1.5 T provided detailed anatomical visualization for successful targeting of the paravertebral space, needle placement, and perineural paravertebral injections in 46 of 46 targets (100%). A mean of 2 images (range, 1-5 images) were required to control needle placement. Changes of the needle trajectory occurred in 9 of 46 targets (20%) and changes of needle advancement occurred in 6 of 46 targets (13%), which were statistically not related to spinal regions (P = 0.728 and P = 0.86, respectively) and cadaver sizes (P = 0.893 and P = 0.859, respectively). The mean error of the needle tip was 3.9±1.7 mm. There were no punctures of critical nontarget structures. The mean procedure length was 33±12 min. 1.5 T augmented reality-navigated interventional MRI can provide accurate imaging guidance for perineural injections of the thoracic, lumbar, and hypogastric sympathetic plexus.
ER  -
TY  - JOUR
AU  - Markovic, Marko
AU  - Dosen, Strahinja
AU  - Cipriani, Christian
AU  - Popovic, Dejan
AU  - Farina, Dario
T1  - Stereovision and augmented reality for closed-loop control of grasping in hand prostheses.
JO  - Journal of neural engineering
Y1  - 2014
VL  - 11

SP  - 046001
EP  - 046001


KW  - Algorithms; Data Interpretation
KW  - Statistical; Electromyography; Feedback
KW  - Sensory; Hand; Hand Strength
KW  - physiology; Humans; Prostheses and Implants; Prosthesis Design; Robotics; Vision
KW  - Binocular
KW  - physiology


N1  - 1741-2552 Owner: NLM


N2  - Technologically advanced assistive devices are nowadays available to restore grasping, but effective and effortless control integrating both feed-forward (commands) and feedback (sensory information) is still missing. The goal of this work was to develop a user friendly interface for the semi-automatic and closed-loop control of grasping and to test its feasibility. We developed a controller based on stereovision to automatically select grasp type and size and augmented reality (AR) to provide artificial proprioceptive feedback. The system was experimentally tested in healthy subjects using a dexterous hand prosthesis to grasp a set of daily objects. The subjects wore AR glasses with an integrated stereo-camera pair, and triggered the system via a simple myoelectric interface. The results demonstrated that the subjects got easily acquainted with the semi-autonomous control. The stereovision grasp decoder successfully estimated the grasp type and size in realistic, cluttered environments. When allowed (forced) to correct the automatic system decisions, the subjects successfully utilized the AR feedback and achieved close to ideal system performance. The new method implements a high level, low effort control of complex functions in addition to the low level closed-loop control. The latter is achieved by providing rich visual feedback, which is integrated into the real life environment. The proposed system is an effective interface applicable with small alterations for many advanced prosthetic and orthotic/therapeutic rehabilitation devices.
ER  -
TY  - JOUR
AU  - Markovic, Marko
AU  - Karnal, Hemanth
AU  - Graimann, Bernhard
AU  - Farina, Dario
AU  - Dosen, Strahinja
T1  - GLIMPSE: Google Glass interface for sensory feedback in myoelectric hand prostheses.
JO  - Journal of neural engineering
Y1  - 2017
VL  - 14

SP  - 036007
EP  - 036007


KW  - Adult; Artificial Limbs; Biofeedback
KW  - Psychology
KW  - instrumentation
KW  - methods; Electromyography
KW  - methods; Equipment Design; Equipment Failure Analysis; Feedback
KW  - Sensory
KW  - physiology; Female; Hand
KW  - innervation
KW  - physiology; Humans; Male; Reproducibility of Results; Sensitivity and Specificity; Telemetry
KW  - methods; User-Computer Interface; Virtual Reality


N1  - 1741-2552 Owner: NLM


N2  - Providing sensory feedback to the user of the prosthesis is an important challenge. The common approach is to use tactile stimulation, which is easy to implement but requires training and has limited information bandwidth. In this study, we propose an alternative approach based on augmented reality. We have developed the GLIMPSE, a Google Glass application which connects to the prosthesis via a Bluetooth interface and renders the prosthesis states (EMG signals, aperture, force and contact) using augmented reality (see-through display) and sound (bone conduction transducer). The interface was tested in healthy subjects that used the prosthesis with (FB group) and without (NFB group) feedback during a modified clothespins test that allowed us to vary the difficulty of the task. The outcome measures were the number of unsuccessful trials, the time to accomplish the task, and the subjective ratings of the relevance of the feedback. There was no difference in performance between FB and NFB groups in the case of a simple task (basic, same-color clothespins test), but the feedback significantly improved the performance in a more complex task (pins of different resistances). Importantly, the GLIMPSE feedback did not increase the time to accomplish the task. Therefore, the supplemental feedback might be useful in the tasks which are more demanding, and thereby less likely to benefit from learning and feedforward control. The subjects integrated the supplemental feedback with the intrinsic sources (vision and muscle proprioception), developing their own idiosyncratic strategies to accomplish the task. The present study demonstrates a novel self-contained, ready-to-deploy, wearable feedback interface. The interface was successfully tested and was proven to be feasible and functionally beneficial. The GLIMPSE can be used as a practical solution but also as a general and flexible instrument to investigate closed-loop prosthesis control.
ER  -
TY  - CONF
AU  - Martins, Silvino
AU  - Vairinhos, Mario
AU  - Eliseu, Sergio
AU  - Borgerson, Janet

T1  - Input system interface for image-guided surgery based on augmented reality

PB  - IEEE

Y1  - 2016/december


ER  -
TY  - JOUR
AU  - Martirosyan, Nikolay L.
AU  - Skoch, Jesse
AU  - Watson, Jeffrey R.
AU  - Lemole, G. Michael
AU  - Romanowski, Marek
AU  - Anton, Rein
T1  - Integration of indocyanine green videoangiography with operative microscope: augmented reality for interactive assessment of vascular structures and blood flow.
JO  - Neurosurgery
Y1  - 2015
VL  - 11 Suppl 2

SP  - 252--7; discussion 257-8--252
EP  - 252


KW  - Angiography
KW  - Digital Subtraction
KW  - methods; Animals; Blood Circulation
KW  - physiology; Coloring Agents; Fluorescein Angiography
KW  - methods; Indocyanine Green; Male; Neurosurgical Procedures
KW  - methods; Rats; Vascular Surgical Procedures
KW  - methods; Video Recording
KW  - methods


N1  - 1524-4040 Owner: NLM


N2  - Preservation of adequate blood flow and exclusion of flow from lesions are key concepts of vascular neurosurgery. Indocyanine green (ICG) fluorescence videoangiography is now widely used for the intraoperative assessment of vessel patency. Here, we present a proof-of-concept investigation of fluorescence angiography with augmented microscopy enhancement: real-time overlay of fluorescence videoangiography within the white light field of view of conventional operative microscopy. The femoral artery was exposed in 7 anesthetized rats. The dissection microscope was augmented to integrate real-time electronically processed near-infrared filtered images with conventional white light images seen through the standard oculars. This was accomplished by using an integrated organic light-emitting diode display to yield superimposition of white light and processed near-infrared images. ICG solution was injected into the jugular vein, and fluorescent femoral artery flow was observed. Fluorescence angiography with augmented microscopy enhancement was able to detect ICG fluorescence in a small artery of interest. Fluorescence appeared as a bright-green signal in the ocular overlaid with the anatomic image and limited to the anatomic borders of the femoral artery and its branches. Surrounding anatomic structures were clearly visualized. Observation of ICG within the vessel lumens permitted visualization of the blood flow. Recorded video loops could be reviewed in an offline mode for more detailed assessment of the vasculature. The overlay of fluorescence videoangiography within the field of view of the white light operative microscope allows real-time assessment of the blood flow within vessels during simultaneous surgical manipulation. This technique could improve intraoperative decision making during complex neurovascular procedures.
ER  -
TY  - JOUR
AU  - Marzano, Ettore
AU  - Piardi, Tullio
AU  - Soler, Luc
AU  - Diana, Michele
AU  - Mutter, Didier
AU  - Marescaux, Jacques
AU  - Pessaux, Patrick
T1  - Augmented reality-guided artery-first pancreatico-duodenectomy.
JO  - Journal of gastrointestinal surgery : official journal of the Society for Surgery of the Alimentary Tract
Y1  - 2013
VL  - 17

SP  - 1980
EP  - 1983


KW  - Adenocarcinoma
KW  - surgery; Aged; Common Bile Duct Neoplasms
KW  - surgery; Humans; Male; Mesenteric Arteries
KW  - surgery; Pancreaticoduodenectomy
KW  - methods; Surgery
KW  - Computer-Assisted
KW  - methods


N1  - 1873-4626 Owner: NLM


N2  - Augmented Reality (AR) in surgery consists in the fusion of synthetic computer-generated images (3D virtual model) obtained from medical imaging preoperative work-up and real-time patient images with the aim to visualize unapparent anatomical details. The potential of AR navigation as a tool to improve safety of the surgical dissection is presented in a case of pancreatico-duodenectomy (PD). A 77-year-old male patient underwent an AR-assisted PD. The 3D virtual anatomical model was obtained from thoraco-abdominal CT scan using customary software (VR-RENDER®, IRCAD). The virtual model was superimposed to the operative field using an Exoscope (VITOM®, Karl Storz, Tüttlingen, Germany) as well as different visible landmarks (inferior vena cava, left renal vein, aorta, superior mesenteric vein, inferior margin of the pancreas). A computer scientist manually registered virtual and real images using a video mixer (MX 70; Panasonic, Secaucus, NJ) in real time. Dissection of the superior mesenteric artery and the hanging maneuver were performed under AR guidance along the hanging plane. AR allowed for precise and safe recognition of all the important vascular structures. Operative time was 360 min. AR display and fine registration was performed within 6 min. The postoperative course was uneventful. The pathology was positive for ampullary adenocarcinoma; the final stage was pT1N0 (0/43 retrieved lymph nodes) with clear surgical margins. AR is a valuable navigation tool that can enhance the ability to achieve a safe surgical resection during PD.
ER  -
TY  - JOUR
AU  - Mather, Carey
AU  - Barnett, Tony
AU  - Broucek, Vlasti
AU  - Saunders, Annette
AU  - Grattidge, Darren
AU  - Huang, Weidong
T1  - Helping Hands: Using Augmented Reality to Provide Remote Guidance to Health Professionals.
JO  - Studies in health technology and informatics
Y1  - 2017
VL  - 241

SP  - 57
EP  - 62


KW  - Education
KW  - Distance; Health Personnel; Humans; Learning; Augmented reality; health professional; learning and teaching; procedure; rural and remote; student; usability


N1  - 1879-8365 Owner: NLM


N2  - Access to expert practitioners or geographic distance can compound the capacity for appropriate supervision of health professionals in the workplace. Guidance and support of clinicians and students to undertake new or infrequent procedures can be resource intensive. The Helping Hands remote augmented reality system is an innovation to support the development of, and oversee the acquisition of procedural skills through remote learning and teaching supervision while in clinical practice. Helping Hands is a wearable, portable, hands-free, low cost system comprised of two networked laptops, a head-mounted display worn by the recipient and a display screen used remotely by the instructor. Hand hygiene was used as the test procedure as it is a foundation skill learned by all health profession students. The technology supports unmediated remote gesture guidance by augmenting the object with the Helping Hands of a health professional. A laboratory-based study and field trial tested usability and feasibility of the remote guidance system. The study found the Helping Hands system did not compromise learning outcomes. This innovation has the potential to transform remote learning and teaching supervision by enabling health professionals and students opportunities to develop and improve their procedural performance at the workplace.
ER  -
TY  - CONF
AU  - McLeod, A. Jonathan
AU  - Baxter, John S. H.
AU  - de Ribaupierre, Sandrine
AU  - Peters, Terry M.
AU  - Yaniv, Ziv R.
AU  - Holmes, David R.

T1  - Motion magnification for endoscopic surgery

PB  - SPIE

Y1  - 2014/march


ER  -
TY  - JOUR
AU  - McMullen, David P.
AU  - Hotson, Guy
AU  - Katyal, Kapil D.
AU  - Wester, Brock A.
AU  - Fifer, Matthew S.
AU  - McGee, Timothy G.
AU  - Harris, Andrew
AU  - Johannes, Matthew S.
AU  - Vogelstein, R. Jacob
AU  - Ravitz, Alan D.
AU  - Anderson, William S.
AU  - Thakor, Nitish V.
AU  - Crone, Nathan E.
T1  - Demonstration of a semi-autonomous hybrid brain-machine interface using human intracranial EEG, eye tracking, and computer vision to control a robotic upper limb prosthetic.
JO  - IEEE transactions on neural systems and rehabilitation engineering : a publication of the IEEE Engineering in Medicine and Biology Society
Y1  - 2014
VL  - 22

SP  - 784
EP  - 796


KW  - Adult; Artificial Intelligence; Artificial Limbs; Brain-Computer Interfaces; Electroencephalography
KW  - instrumentation
KW  - methods; Equipment Failure Analysis; Eye Movements; Female; Humans; Male; Man-Machine Systems; Pilot Projects; Prosthesis Design; Robotics
KW  - methods; Therapy
KW  - Computer-Assisted
KW  - methods


N1  - 1558-0210 Owner: NLM


N2  - To increase the ability of brain-machine interfaces (BMIs) to control advanced prostheses such as the modular prosthetic limb (MPL), we are developing a novel system: the Hybrid Augmented Reality Multimodal Operation Neural Integration Environment (HARMONIE). This system utilizes hybrid input, supervisory control, and intelligent robotics to allow users to identify an object (via eye tracking and computer vision) and initiate (via brain-control) a semi-autonomous reach-grasp-and-drop of the object by the MPL. Sequential iterations of HARMONIE were tested in two pilot subjects implanted with electrocorticographic (ECoG) and depth electrodes within motor areas. The subjects performed the complex task in 71.4% (20/28) and 67.7% (21/31) of trials after minimal training. Balanced accuracy for detecting movements was 91.1% and 92.9%, significantly greater than chance accuracies (p < 0.05). After BMI-based initiation, the MPL completed the entire task 100% (one object) and 70% (three objects) of the time. The MPL took approximately 12.2 s for task completion after system improvements implemented for the second subject. Our hybrid-BMI design prevented all but one baseline false positive from initiating the system. The novel approach demonstrated in this proof-of-principle study, using hybrid input, supervisory control, and intelligent robotics, addresses limitations of current BMIs.
ER  -
TY  - JOUR
AU  - Melillo, Paolo
AU  - Riccio, Daniel
AU  - Di Perna, Luigi
AU  - Sanniti Di Baja, Gabriella
AU  - De Nino, Maurizio
AU  - Rossi, Settimio
AU  - Testa, Francesco
AU  - Simonelli, Francesca
AU  - Frucci, Maria
T1  - Wearable Improved Vision System for Color Vision Deficiency Correction.
JO  - IEEE journal of translational engineering in health and medicine
Y1  - 2017
VL  - 5

SP  - 3800107
EP  - 3800107


KW  - Augmented reality; color vision deficiency; medical device; wearable device


N1  - 2168-2372 Owner: NLM


N2  - Color vision deficiency (CVD) is an extremely frequent vision impairment that compromises the ability to recognize colors. In order to improve color vision in a subject with CVD, we designed and developed a wearable improved vision system based on an augmented reality device. The system was validated in a clinical pilot study on 24 subjects with CVD (18 males and 6 females, aged 37.4 ± 14.2 years). The primary outcome was the improvement in the Ishihara Vision Test score with the correction proposed by our system. The Ishihara test score significantly improved ([Formula: see text]) from 5.8 ± 3.0 without correction to 14.8 ± 5.0 with correction. Almost all patients showed an improvement in color vision, as shown by the increased test scores. Moreover, with our system, 12 subjects (50%) passed the vision color test as normal vision subjects. The development and preliminary validation of the proposed platform confirm that a wearable augmented-reality device could be an effective aid to improve color vision in subjects with CVD.
ER  -
TY  - JOUR
AU  - Michmizos, Konstantinos P.
AU  - Krebs, Hermano Igo
T1  - Pediatric robotic rehabilitation: Current knowledge and future trends in treating children with sensorimotor impairments.
JO  - NeuroRehabilitation
Y1  - 2017
VL  - 41

SP  - 69
EP  - 76


KW  - Ankle
KW  - physiopathology; Ankle Joint
KW  - physiopathology; Child; Gait Disorders
KW  - Neurologic
KW  - rehabilitation; Humans; Movement; Neurological Rehabilitation
KW  - instrumentation
KW  - methods
KW  - trends; Robotics
KW  - trends; Software; Rehabilitation robotics; adaptive robotic therapy; cerebral palsy; pediatric; robot-aided neurorehabilitation; robot-aided therapy


N1  - 1878-6448 Owner: NLM


N2  - Robot-aided sensorimotor therapy imposes highly repetitive tasks that can translate to substantial improvement when patients remain cognitively engaged into the clinical procedure, a goal that most children find hard to pursue. Knowing that the child's brain is much more plastic than an adult's, it is reasonable to expect that the clinical gains observed in the adult population during the last two decades would be followed up by even greater gains in children. Nonetheless, and despite the multitude of adult studies, in children we are just getting started: There is scarcity of pediatric robotic rehabilitation devices that are currently available and the number of clinical studies that employ them is also very limited. We have recently developed the MIT's pedi-Anklebot, an adaptive habilitation robotic device that continuously motivates physically impaired children to do their best by tracking the child's performance and modifying their therapy accordingly. The robot's design is based on a multitude of studies we conducted focusing on the ankle sensorimotor control. In this paper, we briefly describe the device and the adaptive environment we built around the impaired children, present the initial clinical results and discuss how they could steer future trends in pediatric robotic therapy. The results support the potential for future interventions to account for the differences in the sensorimotor control of the targeted limbs and their functional use (rhythmic vs. discrete movements and mechanical impedance training) and explore how the new technological advancements such as the augmented reality would employ new knowledge from neuroscience.
ER  -
TY  - JOUR
AU  - Miyake, R. K.
T1  - Cryo-laser and cryo-sclerotherapy guided by Augmented Reality
JO  - Phlebologie
Y1  - 2014/05
VL  - 43
IS  - 05
SP  - 257
EP  - 261


ER  -
TY  - JOUR
AU  - Moro, Christian
AU  - Štromberga, Zane
AU  - Raikos, Athanasios
AU  - Stirling, Allan
T1  - The effectiveness of virtual and augmented reality in health sciences and medical anatomy.
JO  - Anatomical sciences education
Y1  - 2017
VL  - 10

SP  - 549
EP  - 559


KW  - Adolescent; Adult; Anatomy
KW  - education; Computer-Assisted Instruction
KW  - methods; Educational Measurement; Female; Health Occupations
KW  - education; Humans; Learning; Male; Middle Aged; Models
KW  - Anatomic; Perception; Program Evaluation; Software; Students
KW  - Health Occupations; Virtual Reality; Young Adult; augmented reality; computer-aided instruction; gross anatomy education; health sciences education; medical education; mixed reality; oculus rift; tablet applications; undergraduate education; virtual reality


N1  - 1935-9780 Owner: NLM


N2  - Although cadavers constitute the gold standard for teaching anatomy to medical and health science students, there are substantial financial, ethical, and supervisory constraints on their use. In addition, although anatomy remains one of the fundamental areas of medical education, universities have decreased the hours allocated to teaching gross anatomy in favor of applied clinical work. The release of virtual (VR) and augmented reality (AR) devices allows learning to occur through hands-on immersive experiences. The aim of this research was to assess whether learning structural anatomy utilizing VR or AR is as effective as tablet-based (TB) applications, and whether these modes allowed enhanced student learning, engagement and performance. Participants (n = 59) were randomly allocated to one of the three learning modes: VR, AR, or TB and completed a lesson on skull anatomy, after which they completed an anatomical knowledge assessment. Student perceptions of each learning mode and any adverse effects experienced were recorded. No significant differences were found between mean assessment scores in VR, AR, or TB. During the lessons however, VR participants were more likely to exhibit adverse effects such as headaches (25% in VR P < 0.05), dizziness (40% in VR, P < 0.001), or blurred vision (35% in VR, P < 0.01). Both VR and AR are as valuable for teaching anatomy as tablet devices, but also promote intrinsic benefits such as increased learner immersion and engagement. These outcomes show great promise for the effective use of virtual and augmented reality as means to supplement lesson content in anatomical education. Anat Sci Educ 10: 549-559. © 2017 American Association of Anatomists.
ER  -
TY  - JOUR
AU  - Moult, E.
AU  - Ungi, T.
AU  - Welch, M.
AU  - Lu, J.
AU  - McGraw, R. C.
AU  - Fichtinger, G.
T1  - Ultrasound-guided facet joint injection training using Perk Tutor.
JO  - International journal of computer assisted radiology and surgery
Y1  - 2013
VL  - 8

SP  - 831
EP  - 836


KW  - Education
KW  - Medical
KW  - methods; Equipment Design; Humans; Injections
KW  - Intra-Articular
KW  - instrumentation; Low Back Pain
KW  - diagnostic imaging
KW  - drug therapy; Needles; Reproducibility of Results; Ultrasonography; Zygapophyseal Joint


N1  - 1861-6429 Owner: NLM


N2  - Facet syndrome is a condition that may cause 15-45 % of chronic lower back pain. It is commonly diagnosed and treated using facet joint injections. This needle technique demands high accuracy, and ultrasound (US) is a potentially useful modality to guide the needle. US-guided injections, however, require physicians to interpret 2-D sonographic images while simultaneously manipulating an US probe and needle. Therefore, US-guidance for facet joint injections needs advanced training methodologies that will equip physicians with the requisite skills. We used Perk Tutor-an augmented reality training system for US-guided needle insertions-in a configuration for percutaneous procedures of the lumbar spine. In a pilot study of 26 pre-medical undergraduate students, we evaluated the efficacy of Perk Tutor training compared to traditional training. The Perk Tutor Trained group, which had access to Perk Tutor during training, had a mean success rate of 61.5 %, while the Control group, which received traditional training, had a mean success rate of 38.5 % ([Formula: see text]). No significant differences in procedure times or needle path lengths were observed between the two groups. The results of this pilot study suggest that Perk Tutor provides an improved training environment for US-guided facet joint injections on a synthetic model.
ER  -
TY  - JOUR
AU  - Mouraux, Dominique
AU  - Brassinne, Eric
AU  - Sobczak, Stéphane
AU  - Nonclercq, Antoine
AU  - Warzée, Nadine
AU  - Sizer, Phillip S.
AU  - Tuna, Turgay
AU  - Penelle, Benoît
T1  - 3D augmented reality mirror visual feedback therapy applied to the treatment of persistent, unilateral upper extremity neuropathic pain: a preliminary study.
JO  - The Journal of manual & manipulative therapy
Y1  - 2017
VL  - 25

SP  - 137
EP  - 143


KW  - Augmented reality; CRPS; Mirror therapy; Mirror visual feedback; Neuropathic pain; Phantom limb pain; Physical therapy


N1  - 1066-9817 Owner: NLM


N2  - We assessed whether or not pain relief could be achieved with a new system that combines 3D augmented reality system (3DARS) and the principles of mirror visual feedback. Twenty-two patients between 18 and 75 years of age who suffered of chronic neuropathic pain. Each patient performed five 3DARS sessions treatment of 20 mins spread over a period of one week. The following pain parameters were assessed: (1) visual analogic scale after each treatment session (2) McGill pain scale and DN4 questionnaire were completed before the first session and 24 h after the last session. The mean improvement of VAS per session was 29% (  < 0.001). There was an immediate session effect demonstrating a systematic improvement in pain between the beginning and the end of each session. We noted that this pain reduction was partially preserved until the next session. If we compare the pain level at baseline and 24 h after the last session, there was a significant decrease (  < 0.001) of pain of 37%. There was a significant decrease (  < 0.001) on the McGill Pain Questionnaire and DN4 questionnaire (  < 0.01). Our results indicate that 3DARS induced a significant pain decrease for patients who presented chronic neuropathic pain in a unilateral upper extremity. While further research is necessary before definitive conclusions can be drawn, clinicians could implement the approach as a preparatory adjunct for providing temporary pain relief aimed at enhancing chronic pain patients' tolerance of manual therapy and exercise intervention. 4.
ER  -
TY  - JOUR
AU  - Mousavi Hondori, Hossein
AU  - Khademi, Maryam
AU  - Dodakian, Lucy
AU  - Cramer, Steven C.
AU  - Lopes, Cristina Videira
T1  - A Spatial Augmented Reality rehab system for post-stroke hand rehabilitation.
JO  - Studies in health technology and informatics
Y1  - 2013
VL  - 184

SP  - 279
EP  - 285


KW  - Biofeedback
KW  - Psychology
KW  - methods; Exercise Therapy
KW  - methods; Hand; Humans; Imaging
KW  - Three-Dimensional
KW  - methods; Movement Disorders
KW  - etiology
KW  - rehabilitation; Stroke
KW  - complications; Stroke Rehabilitation; Therapy
KW  - Computer-Assisted
KW  - methods; Treatment Outcome; User-Computer Interface


N1  - 0926-9630 Owner: NLM


N2  - This paper features a Spatial Augmented Reality system for rehabilitation of hand and arm movement. The table-top home-based system tracks a subject's hand and creates a virtual audio-visual interface for performing rehabilitation-related tasks that involve wrist, elbow, and shoulder movements. It measures range, speed, and smoothness of movements locally and can send the real-time photos and data to the clinic for further assessment. To evaluate the system, it was tested on two normal subjects and proved functional.
ER  -
TY  - JOUR
AU  - Mousavi Hondori, Hossein
AU  - Khademi, Maryam
AU  - Dodakian, Lucy
AU  - McKenzie, Alison
AU  - Lopes, Cristina V.
AU  - Cramer, Steven C.
T1  - Choice of Human-Computer Interaction Mode in Stroke Rehabilitation.
JO  - Neurorehabilitation and neural repair
Y1  - 2016
VL  - 30

SP  - 258
EP  - 265


KW  - Arm
KW  - physiopathology; Biomechanical Phenomena; Chronic Disease; Cognition; Female; Humans; Male; Middle Aged; Motor Activity
KW  - physiology; Musculoskeletal Manipulations
KW  - instrumentation
KW  - methods; Paresis
KW  - physiopathology
KW  - rehabilitation; Reaction Time; Stroke
KW  - physiopathology; Stroke Rehabilitation; Treatment Outcome; User-Computer Interface; Video Games; augmented reality; direct interaction; indirect interaction; recovery; stroke


N1  - 1552-6844 Owner: NLM


N2  - Advances in technology are providing new forms of human-computer interaction. The current study examined one form of human-computer interaction, augmented reality (AR), whereby subjects train in the real-world workspace with virtual objects projected by the computer. Motor performances were compared with those obtained while subjects used a traditional human-computer interaction, that is, a personal computer (PC) with a mouse. Patients used goal-directed arm movements to play AR and PC versions of the Fruit Ninja video game. The 2 versions required the same arm movements to control the game but had different cognitive demands. With AR, the game was projected onto the desktop, where subjects viewed the game plus their arm movements simultaneously, in the same visual coordinate space. In the PC version, subjects used the same arm movements but viewed the game by looking up at a computer monitor. Among 18 patients with chronic hemiparesis after stroke, the AR game was associated with 21% higher game scores (P = .0001), 19% faster reaching times (P = .0001), and 15% less movement variability (P = .0068), as compared to the PC game. Correlations between game score and arm motor status were stronger with the AR version. Motor performances during the AR game were superior to those during the PC game. This result is due in part to the greater cognitive demands imposed by the PC game, a feature problematic for some patients but clinically useful for others. Mode of human-computer interface influences rehabilitation therapy demands and can be individualized for patients.
ER  -
TY  - JOUR
AU  - Müller, Michael
AU  - Rassweiler, Marie-Claire
AU  - Klein, Jan
AU  - Seitel, Alexander
AU  - Gondan, Matthias
AU  - Baumhauer, Matthias
AU  - Teber, Dogu
AU  - Rassweiler, Jens J.
AU  - Meinzer, Hans-Peter
AU  - Maier-Hein, Lena
T1  - Mobile augmented reality for computer-assisted percutaneous nephrolithotomy.
JO  - International journal of computer assisted radiology and surgery
Y1  - 2013
VL  - 8

SP  - 663
EP  - 675


KW  - Fiducial Markers; Fluoroscopy; Humans; Image Processing
KW  - Computer-Assisted
KW  - methods; Kidney
KW  - diagnostic imaging
KW  - surgery; Kidney Calculi
KW  - surgery; Nephrostomy
KW  - Percutaneous
KW  - methods; Phantoms
KW  - Imaging; Surgery
KW  - methods


N1  - 1861-6429 Owner: NLM


N2  - Percutaneous nephrolithotomy (PCNL) plays an integral role in treatment of renal stones. Creating percutaneous renal access is the most important and challenging step in the procedure. To facilitate this step, we evaluated our novel mobile augmented reality (AR) system for its feasibility of use for PCNL. A tablet computer, such as an iPad[Formula: see text], is positioned above the patient with its camera pointing toward the field of intervention. The images of the tablet camera are registered with the CT image by means of fiducial markers. Structures of interest can be superimposed semi-transparently on the video images. We present a systematic evaluation by means of a phantom study. An urological trainee and two experts conducted 53 punctures on kidney phantoms. The trainee performed best with the proposed AR system in terms of puncturing time (mean: 99 s), whereas the experts performed best with fluoroscopy (mean: 59 s). iPad assistance lowered radiation exposure by a factor of 3 for the inexperienced physician and by a factor of 1.8 for the experts in comparison with fluoroscopy usage. We achieve a mean visualization accuracy of 2.5 mm. The proposed tablet computer-based AR system has proven helpful in assisting percutaneous interventions such as PCNL and shows benefits compared to other state-of-the-art assistance systems. A drawback of the system in its current state is the lack of depth information. Despite that, the simple integration into the clinical workflow highlights the potential impact of this approach to such interventions.
ER  -
TY  - CONF
AU  - Nakao, Megumi
AU  - Imanishi, K.
AU  - Kioka, M.
AU  - Yoshida, M.
AU  - Minato, Kotaro
AU  - Matsuda, Tetsuya

T1  - Synchronized Visualization of Bone Cutting to Support Microendoscopic Discectomy


Y1  - 2012/december
VL  - 3


ER  -
TY  - JOUR
AU  - Nakata, Norio
AU  - Suzuki, Naoki
AU  - Hattori, Asaki
AU  - Hirai, Naoya
AU  - Miyamoto, Yukio
AU  - Fukuda, Kunihiko
T1  - Informatics in radiology: Intuitive user interface for 3D image manipulation using augmented reality and a smartphone as a remote control.
JO  - Radiographics : a review publication of the Radiological Society of North America, Inc
Y1  - 2012
VL  - 32

SP  - E169
EP  - E174


KW  - Cell Phone; Computer Peripherals; Computers
KW  - Handheld; Equipment Design; Equipment Failure Analysis; Image Enhancement
KW  - instrumentation; Image Interpretation
KW  - Computer-Assisted
KW  - instrumentation; Imaging
KW  - Three-Dimensional
KW  - instrumentation; Medical Informatics Applications; Telemetry
KW  - instrumentation; User-Computer Interface


N1  - 1527-1323 Owner: NLM


N2  - Although widely used as a pointing device on personal computers (PCs), the mouse was originally designed for control of two-dimensional (2D) cursor movement and is not suited to complex three-dimensional (3D) image manipulation. Augmented reality (AR) is a field of computer science that involves combining the physical world and an interactive 3D virtual world; it represents a new 3D user interface (UI) paradigm. A system for 3D and four-dimensional (4D) image manipulation has been developed that uses optical tracking AR integrated with a smartphone remote control. The smartphone is placed in a hard case (jacket) with a 2D printed fiducial marker for AR on the back. It is connected to a conventional PC with an embedded Web camera by means of WiFi. The touch screen UI of the smartphone is then used as a remote control for 3D and 4D image manipulation. Using this system, the radiologist can easily manipulate 3D and 4D images from computed tomography and magnetic resonance imaging in an AR environment with high-quality image resolution. Pilot assessment of this system suggests that radiologists will be able to manipulate 3D and 4D images in the reading room in the near future. Supplemental material available at http://radiographics.rsna.org/lookup/suppl/doi:10.1148/rg.324115086/-/DC1.
ER  -
TY  - JOUR
AU  - Nifakos, Sokratis
AU  - Tomson, Tanja
AU  - Zary, Nabil
T1  - Combining physical and virtual contexts through augmented reality: design and evaluation of a prototype using a drug box as a marker for antibiotic training.
JO  - PeerJ
Y1  - 2014
VL  - 2

SP  - e697
EP  - e697


KW  - Antibiotics; Antimicrobial resistance; Augmented reality; Mobile learning


N1  - 2167-8359 Owner: NLM


N2  - Introduction. Antimicrobial resistance is a global health issue. Studies have shown that improved antibiotic prescription education among healthcare professionals reduces mistakes during the antibiotic prescription process. The aim of this study was to investigate novel educational approaches that through the use of Augmented Reality technology could make use of the real physical context and thereby enrich the educational process of antibiotics prescription. The objective is to investigate which type of information related to antibiotics could be used in an augmented reality application for antibiotics education. Methods. This study followed the Design-Based Research Methodology composed of the following main steps: problem analysis, investigation of information that should be visualized for the training session, and finally the involvement of the end users the development and evaluation processes of the prototype. Results. Two of the most important aspects in the antibiotic prescription process, to represent in an augmented reality application, are the antibiotic guidelines and the side effects. Moreover, this study showed how this information could be visualized from a mobile device using an Augmented Reality scanner and antibiotic drug boxes as markers. Discussion. In this study we investigated the usage of objects from a real physical context such as drug boxes and how they could be used as educational resources. The logical next steps are to examine how this approach of combining physical and virtual contexts through Augmented Reality applications could contribute to the improvement of competencies among healthcare professionals and its impact on the decrease of antibiotics resistance.
ER  -
TY  - JOUR
AU  - Nifakos, Sokratis
AU  - Zary, Nabil
T1  - Virtual patients in a real clinical context using augmented reality: impact on antibiotics prescription behaviors.
JO  - Studies in health technology and informatics
Y1  - 2014
VL  - 205

SP  - 707
EP  - 711


KW  - Anti-Bacterial Agents
KW  - therapeutic use; Bacterial Infections
KW  - drug therapy; Computer-Assisted Instruction
KW  - methods; Drug Prescriptions
KW  - statistics & numerical data; Education
KW  - Distance
KW  - methods; Humans; Inappropriate Prescribing
KW  - prevention & control
KW  - statistics & numerical data; Patient Simulation; Practice Patterns
KW  - Physicians'
KW  - statistics & numerical data; User-Computer Interface


N1  - 1879-8365 Owner: NLM


N2  - The research community has called for the development of effective educational interventions for addressing prescription behaviour since antimicrobial resistance remains a global health issue. Examining the potential to displace the educational process from Personal Computers to Mobile devices, in this paper we investigated a new method of integration of Virtual Patients into Mobile devices with augmented reality technology, enriching the practitioner's education in prescription behavior. Moreover, we also explored which information are critical during the prescription behavior education and we visualized these information on real context with augmented reality technology, simultaneously with a running Virtual Patient's scenario. Following this process, we set the educational frame of experiential knowledge to a mixed (virtual and real) environment.
ER  -
TY  - JOUR
AU  - Nishimoto, Soh
AU  - Tonooka, Maki
AU  - Fujita, Kazutoshi
AU  - Sotsuka, Yohei
AU  - Fujiwara, Toshihiro
AU  - Kawai, Kenichiro
AU  - Kakibuchi, Masao
T1  - An augmented reality system in lymphatico-venous anastomosis surgery.
JO  - Journal of surgical case reports
Y1  - 2016/05
VL  - 2016


N1  - 2042-8812 Owner: NLM


N2  - Indocyanine green lymphography, displayed as infrared image, is very useful in identifying lymphatic vessels during surgeries. Surgeons refer the infrared image on the displays as they proceed the operation. Those displays are usually placed on the walls or besides the operation tables. The surgeons cannot watch the infrared image and the operation field simultaneously. They have to move their heads and visual lines. An augmented reality system was developed for simultaneous referring of the infrared image, overlaid on real operation field view. A surgeon wore a see-through eye-glasses type display during lymphatico-venous anastomosis surgery. Infrared image was transferred wirelessly to the display. The surgeon was able to recognize fluorescently shining lymphatic vessels projected on the glasses and dissect them out.
ER  -
TY  - JOUR
AU  - Nissler, Christian
AU  - Mouriki, Nikoleta
AU  - Castellini, Claudio
T1  - Optical Myography: Detecting Finger Movements by Looking at the Forearm.
JO  - Frontiers in neurorobotics
Y1  - 2016
VL  - 10

SP  - 3
EP  - 3


KW  - computer vision; hand prostheses; human-machine interface; myography; rehabilitation robotics


N1  - 1662-5218 Owner: NLM


N2  - One of the crucial problems found in the scientific community of assistive/rehabilitation robotics nowadays is that of automatically detecting what a disabled subject (for instance, a hand amputee) wants to do, exactly when she wants to do it, and strictly for the time she wants to do it. This problem, commonly called "intent detection," has traditionally been tackled using surface electromyography, a technique which suffers from a number of drawbacks, including the changes in the signal induced by sweat and muscle fatigue. With the advent of realistic, physically plausible augmented- and virtual-reality environments for rehabilitation, this approach does not suffice anymore. In this paper, we explore a novel method to solve the problem, which we call Optical Myography (OMG). The idea is to visually inspect the human forearm (or stump) to reconstruct what fingers are moving and to what extent. In a psychophysical experiment involving ten intact subjects, we used visual fiducial markers (AprilTags) and a standard web camera to visualize the deformations of the surface of the forearm, which then were mapped to the intended finger motions. As ground truth, a visual stimulus was used, avoiding the need for finger sensors (force/position sensors, datagloves, etc.). Two machine-learning approaches, a linear and a non-linear one, were comparatively tested in settings of increasing realism. The results indicate an average error in the range of 0.05-0.22 (root mean square error normalized over the signal range), in line with similar results obtained with more mature techniques such as electromyography. If further successfully tested in the large, this approach could lead to vision-based intent detection of amputees, with the main application of letting such disabled persons dexterously and reliably interact in an augmented-/virtual-reality setup.
ER  -
TY  - JOUR
AU  - Nomura, Tsutomu
AU  - Mamada, Yasuhiro
AU  - Nakamura, Yoshiharu
AU  - Matsutani, Takeshi
AU  - Hagiwara, Nobutoshi
AU  - Fujita, Isturo
AU  - Mizuguchi, Yoshiaki
AU  - Fujikura, Terumichi
AU  - Miyashita, Masao
AU  - Uchida, Eiji
T1  - Laparoscopic skill improvement after virtual reality simulator training in medical students as assessed by augmented reality simulator.
JO  - Asian journal of endoscopic surgery
Y1  - 2015
VL  - 8

SP  - 408
EP  - 412


KW  - Cholecystectomy
KW  - Laparoscopic
KW  - education; Clinical Competence; Education
KW  - Medical
KW  - Undergraduate
KW  - methods; Humans; Japan; Simulation Training
KW  - methods; User-Computer Interface; Augmented reality simulator; medical students; virtual reality simulator


N1  - 1758-5910 Owner: NLM


N2  - Definitive assessment of laparoscopic skill improvement after virtual reality simulator training is best obtained during an actual operation. However, this is impossible in medical students. Therefore, we developed an alternative assessment technique using an augmented reality simulator. Nineteen medical students completed a 6-week training program using a virtual reality simulator (LapSim). The pretest and post-test were performed using an object-positioning module and cholecystectomy on an augmented reality simulator(ProMIS). The mean performance measures between pre- and post-training on the LapSim were compared with a paired t-test. In the object-positioning module, the execution time of the task (P < 0.001), left and right instrument path length (P = 0.001), and left and right instrument economy of movement (P < 0.001) were significantly shorter after than before the LapSim training. With respect to improvement in laparoscopic cholecystectomy using a gallbladder model, the execution time to identify, clip, and cut the cystic duct and cystic artery as well as the execution time to dissect the gallbladder away from the liver bed were both significantly shorter after than before the LapSim training (P = 0.01). Our training curriculum using a virtual reality simulator improved the operative skills of medical students as objectively evaluated by assessment using an augmented reality simulator instead of an actual operation. We hope that these findings help to establish an effective training program for medical students.
ER  -
TY  - JOUR
AU  - Nomura, Tsutomu
AU  - Matsutani, Takeshi
AU  - Hagiwara, Nobutoshi
AU  - Fujita, Itsuo
AU  - Nakamura, Yoshiharu
AU  - Kanazawa, Yoshikazu
AU  - Makino, Hiroshi
AU  - Mamada, Yasuhiro
AU  - Fujikura, Terumichi
AU  - Miyashita, Masao
AU  - Uchida, Eiji
T1  - Characteristics predicting laparoscopic skill in medical students: nine years' experience in a single center.
JO  - Surgical endoscopy
Y1  - 2018
VL  - 32

SP  - 96
EP  - 104


KW  - Augmented reality simulator; Medical students; Virtual reality simulator


N1  - 1432-2218 Owner: NLM


N2  - We introduced laparoscopic simulator training for medical students in 2007. This study was designed to identify factors that predict the laparoscopic skill of medical students, to identify intergenerational differences in abilities, and to estimate the variability of results in each training group. Our ultimate goal was to determine the optimal educational program for teaching laparoscopic surgery to medical students. Between 2007 and 2015, a total of 270 fifth-year medical students were enrolled in this observational study. Before training, the participants were asked questions about their interest in laparoscopic surgery, experience with playing video games, confidence about driving, and manual dexterity. After the training, aspects of their competence (execution time, instrument path length, and economy of instrument movement) were assessed. Multiple regression analysis identified significant effects of manual dexterity, gender, and confidence about driving on the results of the training. The training results have significantly improved over recent years. The variability among the results in each training group was relatively small. We identified the characteristics of medical students with excellent laparoscopic skills. We observed educational benefits from interactions between medical students within each training group. Our study suggests that selection and grouping are important to the success of modern programs designed to train medical students in laparoscopic surgery.
ER  -
TY  - JOUR
AU  - Nosrati, Masoud S.
AU  - Abugharbieh, Rafeef
AU  - Peyrat, Jean-Marc
AU  - Abinahed, Julien
AU  - Al-Alao, Osama
AU  - Al-Ansari, Abdulla
AU  - Hamarneh, Ghassan
[truncated: 215,516 more chars]
